# Supplementary material for: Identification of an at-risk subpopulation with high immune infiltration based on the peroxisome pathway and TIM3 in colorectal cancer
Source: BMC Cancer. 2022 Jan 7;22:44. doi: 10.1186/s12885-021-09085-9 (PMC8739708; doi:10.1186/s12885-021-09085-9)
Supplement: Supplementary file 1 — Additional file 1: Table S1: Pathway enrichment analysis of peroxisome-high and peroxisome-low groups in TCGA dataset. Table S2: Pathway enrichment analysis of peroxisome-high and peroxisome-low groups in GEO-GSE39582 dataset. Table S3. Univariate and multivariate analyses of the relationship between subgroups stratified by FAAO/TIM3 and clinical characteristics. Table S4. Univariate and multivariate analyses of the relationship between subgroups stratified by BOVLCFA/TIM3 and clinical characteristics. [file 12885_2021_9085_MOESM1_ESM.xlsx]

## Sheet: Table S1
Table S1: Pathway enrichment analysis of peroxisome-high and peroxisome-low groups in TCGA dataset.
Pathway enrichment analysis of peroxisome-high group
	ID	Description	setSize	enrichmentScore	NES	pvalue	p.adjust	qvalues	rank	leading_edge	core_enrichment	GeneRatio
HALLMARK_OXIDATIVE_PHOSPHORYLATION	OXIDATIVE_PHOSPHORYLATION	HALLMARK_OXIDATIVE_PHOSPHORYLATION	199	0.804682	3.47931	0.0434783	0.0603865	0.00100804	3661	tags=54%, list=15%, signal=46%	CD3D/IL4R/TAP1/HDAC9/GZMA/IL10/JAK2/IRF4/GPR65/DEGS1/KLRD1/CCR2/CD28/CRTAM/CD247/CCL22/LIF/WARS1/CFP/CD96/STAT4/TNF/CD80/HLA-E/HLA-DMA/ITK/STAT1/GBP2/ST8SIA4/CD2/CD3E/TAP2/IL12RB1/RPL39/CD8B/TIMP1/CCL11/CD74/TLR1/DYRK3/CCL7/HLA-DOB/C2/INHBB/IRF7/F2R/PRKCB/TGFB2/IGSF6/CD8A/TLR6/CARTPT/HLA-DRA/NLRP3/IL16/ZAP70/MAP4K1/LTB/LY86/HLA-DMB/CD40/IL2RB/FCGR2B/IL2RA/FYB1/CCL4/LCK/TLR2/CCR5/CD7/CCL5/CDKN2A/C…	0.54
HALLMARK_MYC_TARGETS_V1	MYC_TARGETS_V1	HALLMARK_MYC_TARGETS_V1	200	0.709302	3.0761	0.0434783	0.0603865	0.00100804	2959	tags=38%, list=12%, signal=34%	BAIAP2/MDK/SDC3/NFASC/GRB7/PBX2/CLDN9/NLGN3/IKBKG/ITGA10/ICAM5/LAMB3/CNTN1/PLCG1/TNFRSF11B/PARD6G/CX3CL1/ADAM23/CD209/KCNH2/AMH/ATP1A3/ADAMTS5/CLDN11/BMP1/GNAI2/CLDN18/CLDN5/ITGA9/TRO/ARHGEF6/CD34/NRTN/CD274/CADM3/ALOX15B/THBS3/IRS1/ACTC1/FYB1/TRAF1/JAM3/PECAM1/SGCE/PTPRC/PKD1/AMIGO2/SLIT2/VCAM1/CD86/SPEG/SIRPA/LAYN/EVL/MSN/TSPAN4/ICAM1/MYH10/AKT3/MAPK11/VWF/ACTG2/THY1/NEXN/NLGN2/CERCAM/MYL9/FSCN…	0.38191
HALLMARK_FATTY_ACID_METABOLISM	FATTY_ACID_METABOLISM	HALLMARK_FATTY_ACID_METABOLISM	158	0.631425	2.60371	0.027027	0.0540541	0.00100804	3603	tags=40%, list=14%, signal=34%	S100A13/GZMA/F8/JAK2/PCLO/CD55/CD36/SCG3/CTSD/GP1BA/GNGT2/MAFF/KYNU/DGKH/GNG2/CR1/LRP1/RASGRP1/DOCK9/PIK3CG/TFPI2/GATA3/SERPINB2/KCNIP2/PIM1/TNFAIP3/CPQ/TIMP1/APOBEC3G/PLAT/LTF/HSPA1A/C2/IRF7/ZFPM2/DOCK4/GNAI2/CP/MMP12/DUSP5/PLAUR/F5/DOCK10/CR2/GZMK/FCN1/PLA2G7/LCK/NOTCH4/MMP13/CCL5/SPOCK2/GNB4/LCP2/CLU/PDGFB/PIK3R5/ZEB1/FCER1G/CTSL/PLEK/WAS/COL4A2/CFH/FYN/C1QA/C1QC/IL6/C1S/MMP14/C1R/TIMP2/ITGAM/…	0.395
HALLMARK_E2F_TARGETS	E2F_TARGETS	HALLMARK_E2F_TARGETS	200	0.599716	2.60085	0.0434783	0.0603865	0.00100804	2629	tags=68%, list=11%, signal=61%	OXTR/ITGAV/LAMC1/ECM1/PCOLCE2/CADM1/LRP1/TFPI2/TNFRSF11B/NOTCH2/SERPINH1/FOXC2/TNFAIP3/TIMP1/PMEPA1/ITGB3/CXCL8/MMP3/GPX7/P3H1/BMP1/PLAUR/DST/CAP2/CRLF1/GPC1/FGF2/APLP1/TGM2/PTHLH/ABI3BP/FMOD/GADD45B/MMP1/GJA1/MATN3/RGS4/THBS1/CXCL12/SGCD/SFRP1/SNAI2/LAMA2/IGFBP3/ECM2/COL4A1/FSTL1/SLIT2/LGALS1/VCAM1/CDH2/GEM/ELN/TGFB1/NID2/LOXL1/VEGFC/ENO2/FERMT2/EMP3/WIPF1/LOXL2/SLIT3/MYLK/PDLIM4/FBLN5/COL4A2/SC…	0.68
HALLMARK_PEROXISOME	PEROXISOME	HALLMARK_PEROXISOME	104	0.651605	2.53252	0.0125	0.0297619	0.00100804	3096	tags=34%, list=12%, signal=30%	WSB1/ISG20/DTNA/SLC2A5/SDC3/MAFF/KLF7/PGF/RRAGD/IGFBP1/HAS1/GAA/NDST1/CSRP2/CDKN1C/PYGM/CHST2/PPP1R15A/INHA/FOSL2/RORA/EFNA3/PFKFB3/DUSP1/CCN5/PIM1/TNFAIP3/IDS/S100A4/IRS2/ANGPTL4/ACKR3/CP/PHKG1/PLAUR/TMEM45A/GPC1/TGM2/PPP1R3C/DPYSL4/MT2A/PKP1/CAV1/NR3C1/SDC2/KIF5A/IGFBP3/PDGFB/TPBG/ETS1/ENO2/CAVIN3/SRPX/STC1/CHST3/CXCR4/LOX/IL6/DCN/CCN2/CCN1/SLC2A3/CAVIN1/TGFB3/AKAP12/SERPINE1/COL5A1/BGN	0.341709
HALLMARK_MTORC1_SIGNALING	MTORC1_SIGNALING	HALLMARK_MTORC1_SIGNALING	199	0.506188	2.18867	0.0434783	0.0603865	0.00100804	5039	tags=49%, list=20%, signal=39%	PHTF2/NFKBIZ/NT5E/CAPN3/SPRY4/SWAP70/IKZF2/MAPKAPK2/AHR/GPR83/HIPK2/CTSZ/ENO3/BMPR2/FURIN/POU2F1/EOMES/PTCH1/IL4R/IL10/TWSG1/IRF4/ICOS/CSF2/GPR65/HUWE1/GLIPR2/CCR4/IKZF4/PENK/TLR7/S100A1/SCN9A/TNFRSF9/MAFF/LIF/RRAGD/ITGAV/PRKCH/PTH1R/ECM1/CDKN1C/NCS1/MAP3K8/BATF3/RORA/ITIH5/LRRC8C/TNFRSF8/MAP6/CD48/SHE/PIM1/CD83/IGF1R/AGER/LRIG1/FGL2/FLT3LG/RHOH/PRAF2/TIAM1/CST7/PLEC/CD79B/AHNAK/IL3RA/SELL/APLP1/…	0.489899
HALLMARK_BILE_ACID_METABOLISM	BILE_ACID_METABOLISM	HALLMARK_BILE_ACID_METABOLISM	111	0.516885	2.01112	0.0136986	0.0311333	0.00100804	3374	tags=49%, list=13%, signal=43%	PTPRE/CD55/SLAMF1/CSF3/NMUR1/ITGB8/GP1BA/BEST1/TNFRSF9/CCL22/EBI3/LIF/CD70/SLC31A2/MEFV/PDE4B/LTA/CD69/CHST2/RASGRP1/LPAR1/EDN1/CX3CL1/CD48/TIMP1/ITGB3/CXCL8/IL7R/ABCA1/TLR1/CCL7/CD82/IRF7/FFAR2/PLAUR/NLRP3/CALCRL/SELL/SLC7A2/RGS16/GPR132/LY6E/CCR7/SCN1B/CD40/IL2RB/PTGIR/DCBLD2/P2RX7/LCK/TLR2/SCARF1/GPR183/BST2/RGS1/APLNR/CCL5/SELE/LCP2/CSF1/CXCL10/PCDH7/PTAFR/TPBG/CMKLR1/PIK3R5/IL1R1/OSM/PDPN/CD…	0.487437
HALLMARK_CHOLESTEROL_HOMEOSTASIS	CHOLESTEROL_HOMEOSTASIS	HALLMARK_CHOLESTEROL_HOMEOSTASIS	74	0.532344	1.99658	0.00917431	0.0241429	0.00100804	4867	tags=56%, list=19%, signal=46%	PML/CXCL11/UPP1/CFB/IRF1/HERC6/USP18/IL15RA/ADAR/PSMB9/DHX58/PARP12/GPR18/RNF31/IL4R/TAP1/GZMA/IFIH1/JAK2/CD38/IRF4/CMPK2/P2RY14/HLA-B/SOD2/ISG20/UBE2L6/CMTR1/WARS1/STAT4/ZNFX1/PDE4B/HLA-DMA/IRF5/CD69/EPSTI1/NOD1/STAT1/OGFR/ST8SIA4/PARP14/OAS3/ISG15/SAMHD1/SP110/ITGB7/TXNIP/PIM1/TNFAIP3/IFI30/MARCHF1/DDX58/FGL2/CD74/CCL7/SLAMF7/IFI44/IRF7/NLRC5/IFIT2/HELZ2/SECTM1/ZBP1/MX1/HLA-DRB1/RNF213/IFIT3/SS…	0.565
HALLMARK_MYC_TARGETS_V2	MYC_TARGETS_V2	HALLMARK_MYC_TARGETS_V2	58	0.540778	1.96823	0.008	0.0222222	0.00100804	3363	tags=43%, list=13%, signal=38%	NAP1L2/CSF2/SCG3/RELN/CBL/SATB1/PPBP/TNNT2/PEG3/HOXD11/LIF/NIN/ACE/NGF/GNG11/PPP1R15A/EPB41L3/TNFAIP3/PLAT/GPRC5B/CSF2RA/IL7R/ADGRL4/ETV1/PRDM1/CLEC4A/ANGPTL4/TLR8/APOD/PLAUR/IKZF1/SNAP25/RBP4/PLVAP/MAP4K1/ALDH1A3/RGS16/LAT2/RETN/SCN1B/ETV5/DCBLD2/ENG/TRAF1/PECAM1/LY96/IGFBP3/CXCL10/FLT4/PDCD1LG2/PTGS2/DOCK2/CMKLR1/ETS1/PLAU/G0S2/F13A1/SPON1/FCER1G/NRP1/GYPC/LCP1/ANO1/TRIB2/IL10RA/CFH/CXCR4/C3AR1…	0.43
HALLMARK_ADIPOGENESIS	ADIPOGENESIS	HALLMARK_ADIPOGENESIS	199	0.438332	1.89527	0.0434783	0.0603865	0.00100804	3144	tags=39%, list=13%, signal=35%	ADCY9/ATP2A1/TNNT2/HDAC5/DTNA/NCAM1/GAA/MEF2D/MEF2C/LDB3/PYGM/SLN/MYH3/GSN/FOXO4/FABP3/DMPK/FKBP1B/TCAP/MYOM1/KCNH2/APOD/SVIL/HSPB2/GNAO1/FGF2/TNNI2/IGFBP7/SORBS1/PPP1R3C/SSPN/GADD45B/PRNP/FHL1/FST/ACTC1/COX7A1/CASQ2/MAPK12/APLNR/SGCD/CTF1/SGCA/CRYAB/TNNT1/LAMA2/GPX3/CLU/IGFBP3/ITGA7/ACHE/SPEG/PDLIM7/GJA5/TGFB1/EFS/WWTR1/MYLK/COL4A2/MRAS/CACNA1H/LSP1/SPARC/HSPB8/TPM2/KIFC3/COL15A1/PTGIS/TAGLN/COL…	0.393939
HALLMARK_XENOBIOTIC_METABOLISM	XENOBIOTIC_METABOLISM	HALLMARK_XENOBIOTIC_METABOLISM	199	0.434186	1.87735	0.0434783	0.0603865	0.00100804	4874	tags=54%, list=19%, signal=43%	TRIP10/CXCL11/PLPP3/SDC4/IRF1/SGK1/SNN/DNAJB4/IL15RA/BIRC3/NFAT5/REL/TUBB2A/VEGFA/CCNL1/FJX1/TAP1/IFIH1/PNRC1/CCND1/IL6ST/EGR1/SIK1/PTPRE/CSF2/IER2/CFLAR/PLK2/SOD2/PTX3/KLF2/TNFRSF9/KDM6B/RELB/MAFF/KYNU/LIF/SLC16A6/TNF/CD80/PDE4B/CD69/MAP3K8/PPP1R15A/LAMB3/FOSL2/NR4A2/PFKFB3/SERPINB2/IL23A/DUSP4/DUSP1/EDN1/TNFAIP3/SLC2A6/CD83/DDX58/NR4A1/PMEPA1/FOSL1/IRS2/IL7R/ABCA1/SPSB1/IFIT2/ACKR3/KLF9/DUSP5/P…	0.535
HALLMARK_G2M_CHECKPOINT	G2M_CHECKPOINT	HALLMARK_G2M_CHECKPOINT	200	0.401213	1.73998	0.0434783	0.0603865	0.00100804	4825	tags=43%, list=19%, signal=35%	PLPP3/SLC7A1/MTA1/CITED2/ATRN/MAGI2/CDC42BPA/TGFBR3/TJP1/TFPI/PTPN21/ATXN1/MMP16/CDON/VAV2/RBPMS/AMPH/LAMC1/LTBP1/ZMIZ1/PTGFR/LPAR1/NOTCH2/DUSP1/RUNX1/PRKAR2B/IGF1R/ITGB3/PIAS3/CAP2/GRK5/ATP2B4/GJA1/FZD2/IRS1/CAV1/NR3C1/DLC1/SDC2/KCNMA1/RGS4/SYNE1/ADGRL2/SNAI2/MAP1B/PTPRM/PIK3CD/NRP1/FBLN5/AKT3/FYN/PMP22/CCN1/EFEMP1/PDGFRB/COL5A2/SERPINE1/COL3A1/IGFBP5/COL1A2/COL11A1/COL1A1	0.430556
HALLMARK_GLYCOLYSIS	GLYCOLYSIS	HALLMARK_GLYCOLYSIS	199	0.400086	1.7299	0.0434783	0.0603865	0.00100804	3085	tags=37%, list=12%, signal=33%	GP1BA/S100A1/MAFF/ANXA1/KLF7/RAPGEF3/LRP1/USP11/TFPI2/GSN/SERPINB2/KLK8/CPQ/TIMP1/PLAT/ITGB3/MMP3/C2/BMP1/MMP1/CRIP2/THBD/PECAM1/THBS1/CLU/A2M/PDGFB/PLAU/CTSK/PLEK/CFH/FYN/HTRA1/VWF/TIMP3/C1QA/SPARC/MMP11/C1S/MMP14/C1R/OLR1/SERPINE1/APOC1/MMP9/SERPING1/MMP2/FBN1/C3/FN1/COMP	0.369565
HALLMARK_PROTEIN_SECRETION	PROTEIN_SECRETION	HALLMARK_PROTEIN_SECRETION	96	0.401774	1.5344	0.0246914	0.0514403	0.00100804	4863	tags=52%, list=19%, signal=42%	CXCL11/IRF1/HERC6/PARP9/USP18/ADAR/PSMB9/LAMP3/DHX58/PARP12/RNF31/NUB1/IL4R/TAP1/IFIH1/CMPK2/HLA-C/ISG20/UBE2L6/CMTR1/WARS1/EPSTI1/OGFR/GBP2/PARP14/ISG15/SP110/TXNIP/IFI30/CD74/SAMD9/IFI44/IRF7/IFIT2/HELZ2/TMEM140/SELL/MX1/IFIT3/LY6E/IRF9/RSAD2/STAT2/SAMD9L/BST2/GBP4/IFI44L/CSF1/CXCL10/C1S	0.515464
HALLMARK_ESTROGEN_RESPONSE_LATE	ESTROGEN_RESPONSE_LATE	HALLMARK_ESTROGEN_RESPONSE_LATE	199	0.348618	1.50737	0.0434783	0.0603865	0.00100804	3771	tags=48%, list=15%, signal=41%	IL17RA/IL4R/IL9R/IL6ST/CD38/TYK2/CD36/CSF2/CBL/EBI3/TNF/CNTFR/STAT1/MAP3K8/IL12RB1/PIM1/ITGA4/ITGB3/CSF2RA/CCL7/IL3RA/LTB/IRF9/IL2RA/STAT2/TLR2/CSF1/CXCL10/A2M/PIK3R5/CCR1/IL1R1/PDGFC/SOCS3/TGFB1/CD14/CXCL9/OSMR/CSF3R/CXCL13/CSF2RB/IL6	0.482759
HALLMARK_DNA_REPAIR	DNA_REPAIR	HALLMARK_DNA_REPAIR	148	0.359585	1.4659	0.0232558	0.0505561	0.00103794	3455	tags=58%, list=14%, signal=50%	JAG2/VTN/VAV2/ITGAV/SERPINA5/PDGFA/S100A4/TIMP1/KCNJ8/THBD/FSTL1/NRP1/STC1/FGFR1/LUM/VCAN/OLR1/COL5A2/COL3A1/POSTN/SPP1	0.583333
HALLMARK_REACTIVE_OXYGEN_SPECIES_PATHWAY	REACTIVE_OXYGEN_SPECIES_PATHWAY	HALLMARK_REACTIVE_OXYGEN_SPECIES_PATHWAY	49	0.391434	1.37956	0.034965	0.0603865	0.00390754	4954	tags=56%, list=20%, signal=45%	CDK6/PML/TLE3/VEGFA/SLIT1/PTCH1/LDB1/RTN1/CNTFR/CELSR1/HEY2/CRMP1/DPYSL2/GLI1/ACHE/NRP1/SCG2/THY1/NRP2/L1CAM	0.555556
HALLMARK_SPERMATOGENESIS	SPERMATOGENESIS	HALLMARK_SPERMATOGENESIS	134	0.334382	1.36305	0.0508475	0.0669045	0.00608187	4912	tags=57%, list=20%, signal=46%	DCTPP1/TMEM97/PHB/TFB2M/UNG/NDUFAF4/HK2/PRMT3/SORD/RABEPK/SUPV3L1/PLK4/HSPD1/NIP7/TBRG4/GNL3/NOP16/PLK1/HSPE1/MRTO4/CDK4/SRM/PA2G4/EXOSC5/RRP9/NPM1/MCM4/AIMP2/DDX18/SLC19A1/SLC29A2/IMP4/MYC	0.568966
HALLMARK_UNFOLDED_PROTEIN_RESPONSE	UNFOLDED_PROTEIN_RESPONSE	HALLMARK_UNFOLDED_PROTEIN_RESPONSE	112	0.331341	1.28389	0.0714286	0.0915751	0.00660754	3067	tags=50%, list=12%, signal=44%	PPARG/FDFT1/ACAT2/HMGCR/IDI1/ANXA13/ADH4/STARD4/SC5D/SCD/DHCR7/LGALS3/TMEM97/HMGCS1/FDPS/SQLE/LSS/MVK/ETHE1/EBP/TM7SF2/ACSS2/CHKA/ALDOC/MVD/PDK3/ECH1/HSD17B7/PCYT2/FABP5/NSDHL/SREBF2/S100A11/TRIB3/CPEB2/CTNNB1/CYP51A1	0.5
HALLMARK_ANDROGEN_RESPONSE	ANDROGEN_RESPONSE	HALLMARK_ANDROGEN_RESPONSE	100	0.312712	1.19985	0.0987654	0.120446	0.00675763	3523	tags=41%, list=14%, signal=35%	NOTCH1/PPARD/CCND1/WNT5A/FZD7/DTX1/FZD1/NOTCH2/ST3GAL6/DLL1/HEYL/WNT2/NOTCH3	0.40625
HALLMARK_UV_RESPONSE_UP	UV_RESPONSE_UP	HALLMARK_UV_RESPONSE_UP	158	0.283227	1.1679	0.0810811	0.101351	0.00814536	3418	tags=55%, list=14%, signal=48%	UGT2B17/CEL/SERPINA6/EPHX2/SLC27A2/PRDX5/IDH1/HSD11B2/DHCR24/ABCD3/HSD17B4/FABP6/PEX11A/CAT/NR1I2/IDH2/IDI1/ABCB1/EHHADH/ACSL5/BCL10/SCP2/ACOX1/ECI2/HMGCL/SLC25A4/HSD17B11/TSPO/FDPS/RDH11/PEX2/SEMA3C/GSTK1/PEX13/CRAT/RETSAT/DHRS3/ECH1/ALDH9A1/SLC25A17/NUDT19/PRDX1/ISOC1/TTR/SOD1/VPS4B/ALDH1A1/STS/CDK7/MSH2/GNPAT/YWHAH/ACSL1/CTPS1/PEX11B/ELOVL5/LONP2	0.548077
HALLMARK_P53_PATHWAY	P53_PATHWAY	HALLMARK_P53_PATHWAY	200	0.251493	1.09068	0.173913	0.197628	0.00852068	2408	tags=41%, list=10%, signal=37%	SULT1B1/SERPINA6/EPHX2/SLC27A2/PRDX5/IDH1/DHCR24/NR3C2/ABCD3/HSD17B4/NR0B2/PEX11A/CAT/NR1I2/IDH2/IDI1/PHYH/AMACR/ACSL5/PXMP2/SCP2/NR1H4/HSD17B11/SLC22A18/AGXT/TFCP2L1/SLC23A1/PECR/CYP39A1/NUDT12/HSD3B1/GSTK1/PEX13/GCLM/PEX7/RETSAT/CROT/ALDH9A1/ISOC1/TTR/SOD1/FDXR/PEX19/BCAR3/ALDH1A1	0.405405
HALLMARK_HEME_METABOLISM	HEME_METABOLISM	HALLMARK_HEME_METABOLISM	197	0.244275	1.05178	0.208333	0.226449	0.0138364	5024	tags=51%, list=20%, signal=41%	MPC2/STX3/TP53/PNP/POLE4/TAF13/RBX1/TAF9/GTF2A2/NUDT9/ARL6IP1/ZWINT/TMED2/GTF2B/NME1/RAD51/DAD1/MRPL40/TYMS/APRT/AK3/PCNA/PRIM1/UMPS/POLR2K/POLR2C/MPG/RFC2/ERCC8/DUT/POLR2G/GTF2H5/NME3/POLB/IMPDH2/GTF2H3/NME4/NUDT21/DGUOK/SF3A3/SURF1/RPA2/SDCBP/RPA3/CCNO/EIF1B/HPRT1/CLP1/POLR2H/DDB2/TARBP2/TSG101/CSTF3/CANT1/CETN2/FEN1/GMPR2/ALYREF/RFC5/POLR2D/POLD3/RFC4/POLR1C/GUK1/SAC3D1/RRM2B/POLA2/GTF2H1/TAF1…	0.506757
HALLMARK_PI3K_AKT_MTOR_SIGNALING	PI3K_AKT_MTOR_SIGNALING	HALLMARK_PI3K_AKT_MTOR_SIGNALING	104	0.268728	1.04443	0.325	0.338542	0.0140784	4868	tags=51%, list=19%, signal=41%	TSPAN8/ARFIP1/ATP1A1/TPD52/CLCN3/TOM1L1/TMED2/COG2/CLTA/RPS6KA3/RER1/SOD1/VAMP3/AP2B1/VPS4B/RAB2A/ATP6V1H/OCRL/RAB9A/ZW10/MAPK1/STAM/ARFGEF1/SH3GL2/TMED10/COPB1/AP3B1/CTSC/CLTC/SGMS1/STX12/TSG101/SCAMP1/SNX2/NAPA/SNAP23/AP1G1/YIPF6/TMX1/ERGIC3/ADAM10/RAB5A/SEC22B/ARF1/LMAN1/RAB14/COPB2/NAPG/USO1	0.510417
Pathway enrichment analysis of peroxisome-low group
	ID	Description	setSize	enrichmentScore	NES	pvalue	p.adjust	qvalues	rank	leading_edge	core_enrichment	GeneRatio
HALLMARK_WNT_BETA_CATENIN_SIGNALING	WNT_BETA_CATENIN_SIGNALING	HALLMARK_WNT_BETA_CATENIN_SIGNALING	42	0.334767	0.904115	0.646919	0.646919	0.0147937	3421	tags=61%, list=14%, signal=53%	HMGCS2/FABP1/ADH1C/CA4/CEL/CA2/ACSM3/HADH/MAOA/IDH1/GPD1/ACADS/DHCR24/HSDL2/HSD17B4/ACAA2/FABP2/SUCLG2/ACAT2/SUCLG1/IDI1/EHHADH/ACSL5/FH/CPT2/ACADM/ECHS1/DECR1/ACOX1/UGDH/SDHD/ETFDH/ECI2/H2AZ1/RAP1GDS1/HMGCL/METAP1/ACO2/HSD17B11/BCKDHB/HMGCS1/ALDH3A1/RDH11/HIBCH/ECI1/DLD/MDH1/HADHB/PDHA1/ODC1/CBR1/AADAT/ADSL/S100A10/CRAT/LDHA/MDH2/RETSAT/PDHB/AUH/ALDOA/ALDH3A2/ECH1/CPT1A/HSD17B7/CRYZ/ALDH9A1/HCCS…	0.607595
HALLMARK_PANCREAS_BETA_CELLS	PANCREAS_BETA_CELLS	HALLMARK_PANCREAS_BETA_CELLS	40	0.403846	1.08181	0.350417	0.357569	0.0165268	2883	tags=39%, list=12%, signal=34%	MGST1/CAT/GSR/NQO1/NDUFA6/LAMTOR5/GCLM/GLRX/NDUFB4/GLRX2/PRDX2/HMOX2/PRDX1/NDUFS2/SOD1/TXN/PDLIM1/PRDX4/MSRA	0.387755
HALLMARK_ESTROGEN_RESPONSE_EARLY	ESTROGEN_RESPONSE_EARLY	HALLMARK_ESTROGEN_RESPONSE_EARLY	199	0.351775	1.09433	0.278856	0.296655	0.0165268	3661	tags=31%, list=15%, signal=27%	TAP1/CCND1/NEFH/CD38/CYLD/ROCK1/LEF1/PEA15/CFLAR/SATB1/SOD2/MADD/ISG20/ANXA1/HGF/AVPR1A/TNF/BMF/CREBBP/CD69/BCL2L11/RARA/GSN/PLCB2/CD2/TXNIP/TIMP1/PLAT/PLPPR4/FEZ1/F2R/TGFB2/GADD45B/EGR3/CAV1/GPX3/CLU/PRF1/CD14/ENO2/DPYD/TIMP3/IGFBP6/IL6/DCN/LUM/PDGFRB/TIMP2/MMP2/BGN	0.310559
HALLMARK_KRAS_SIGNALING_DN	KRAS_SIGNALING_DN	HALLMARK_KRAS_SIGNALING_DN	199	0.371559	1.15587	0.150153	0.174597	0.0165268	2631	tags=45%, list=11%, signal=40%	EPHX2/PPARG/HADH/CMBL/IDH1/TST/ACADS/ACAA2/PGM1/CAT/UQCRQ/CMPK1/SUCLG1/SQOR/ALDH2/ELOVL6/PHYH/CHCHD10/UQCRC1/CYC1/MRPL15/PRDX3/SCP2/CPT2/UQCR10/ACADM/SAMM50/ECHS1/DECR1/ACOX1/SULT1A1/NDUFAB1/SDHB/DHCR7/QDPR/COQ9/GRPEL1/ACO2/MTCH2/NDUFS3/DLAT/DGAT1/COX7B/ATP5PO/GHITM/HIBCH/MCCC1/DLD/ATP1B3/SLC25A1/DRAM2/SLC25A10/CRAT/SCARB1/GPHN/MDH2/FAH/COQ3/RETSAT/MGST3/G3BP2/AIFM1/AK2/ALDOA/IMMT/ECH1/COQ5/PDCD4…	0.447236
HALLMARK_MITOTIC_SPINDLE	MITOTIC_SPINDLE	HALLMARK_MITOTIC_SPINDLE	198	0.379794	1.18201	0.118488	0.141057	0.0165268	4637	tags=58%, list=19%, signal=48%	TFRC/MAD2L1/HMMR/DCTPP1/SHMT1/H2AZ1/TP53/JPT1/CDKN1A/DEPDC1/CDK1/PAICS/CCNB2/UBE2T/CENPM/POLE4/SLBP/RRM2/CCNE1/CDKN3/BIRC5/UNG/AURKA/DLGAP5/CDC25A/DCK/KPNA2/LMNB1/AK2/CDC20/NME1/XRCC6/MLH1/CKS2/GSPT1/GINS3/RAN/RANBP1/CHEK1/CDCA8/USP1/PHF5A/PTTG1/TRIP13/EIF2S1/CHEK2/PCNA/LYAR/PLK4/RACGAP1/H2AX/ASF1B/MCM6/CSE1L/SPC25/BUB1B/RBBP7/STMN1/RFC2/TK1/TBRG4/MELK/TUBG1/DUT/PLK1/MSH2/MTHFD2/TACC3/ASF1A/ZW10/…	0.58
HALLMARK_TGF_BETA_SIGNALING	TGF_BETA_SIGNALING	HALLMARK_TGF_BETA_SIGNALING	54	0.430047	1.20404	0.198857	0.220952	0.0165268	2275	tags=27%, list=9%, signal=25%	HMGCS2/CKB/CXCL14/CA12/TFF1/CA2/SLC27A2/FDFT1/TFF3/ACOX2/SLC26A2/AREG/TST/FGFR3/IDH2/PAPSS2/HSPA4L/SERPINA1/GALE/PRSS23/UGDH/ADD3/DHCR7/CYP4F11/PCP4/SLC2A8/KLF4/GINS2/AGR2/DCXR/TJP3/IMPA2/MYB/CDH1/EMP2/GPER1/SCARB1/MOCS2/ST14/PRLR/CDC20/ALDH3A2/CISH/STIL/PDCD4/SLC16A1/SORD/SLC9A3R1/TPD52L1/SFN/PLK4/BTG3/PPIF/FABP5	0.271357
HALLMARK_APOPTOSIS	APOPTOSIS	HALLMARK_APOPTOSIS	161	0.419392	1.28678	0.0403727	0.0603865	0.0165268	5296	tags=49%, list=21%, signal=39%	EGF/PBK/SLC12A2/MAD2L1/HMMR/CCNA2/H2AZ1/GINS2/JPT1/SQLE/CDK1/CCNB2/ODC1/CDKN3/BIRC5/AURKA/CDC25A/KPNA2/LMNB1/CDC20/STIL/CKS2/GSPT1/E2F2/CHEK1/DTYMK/CENPA/NEK2/PTTG1/HSPA8/PTTG3P/PLK4/RACGAP1/H2AX/AMD1/MCM6/STMN1/TTK/BUB1/PLK1/TACC3/ORC5/CDK4/CDC7/DBF4/NUSAP1/KIF15/CDC45/PRC1/LBR/KIF2C/KNL1/CKS1B/RPA2/KIF5B/DR1/TMPO/TPX2/SNRPD1/TOP2A/CDC6/KIF23/MYBL2/MTF2/SRSF2/EXO1/ORC6/RAD54L/MAPK14/RAD21/KIF11/…	0.49
HALLMARK_APICAL_SURFACE	APICAL_SURFACE	HALLMARK_APICAL_SURFACE	44	0.520362	1.41403	0.0472813	0.0638937	0.0165268	3161	tags=44%, list=13%, signal=38%	CTH/TFF3/CASP6/GLCE/IDH1/FAM162A/SLC35A3/BPNT1/ALDH7A1/GFPT1/GALE/CHST4/HMMR/GOT1/BIK/GOT2/VLDLR/GAL3ST1/ME2/GPC3/DEPDC1/CDK1/DLD/CYB5A/AGL/MDH1/UGP2/PC/GALK2/SLC25A10/PPIA/AURKA/LDHA/ARTN/MDH2/HK2/GLRX/EGLN3/PDK3/ADORA2B/ALDOA/SLC25A13/CLDN3/COG2/TPI1/NDUFV3/PGM2/SRD5A3/ALDH9A1/AKR1A1/PYGB/MIF/ENO1/SDC1/CENPA/AK3/AK4/TALDO1/SLC37A4/ERO1A/PGK1/GPC4/SOD1/RARS1/HS2ST1/NSDHL/MPI/SPAG4/PGLS/TXN/STMN1…	0.437186
HALLMARK_HYPOXIA	HYPOXIA	HALLMARK_HYPOXIA	199	0.485973	1.51181	0.00102145	0.00368324	0.0165268	4251	tags=60%, list=17%, signal=50%	CTH/TFRC/IDH1/DHCR24/PGM1/GSR/HMGCR/IDI1/ELOVL6/ATP5MC1/CCNG1/STARD4/PSAT1/PHGDH/SC5D/SCD/GOT1/ADD3/DHCR7/QDPR/TMEM97/NUPR1/VLDLR/HMGCS1/CDKN1A/SQLE/RDH11/PNP/PIK3R3/EBP/RRM2/INSIG1/TM7SF2/PSMG1/PPIA/PDK1/HSPA9/UNG/AURKA/LDHA/CDC25A/HK2/GLRX/EGLN3/PSMA4/ALDOA/IMMT/TPI1/ASNS/UCHL5/SORD/ENO1/PPA1/AK4/SLC9A3R1/PSMD14/SDF2L1/SLC37A4/ERO1A/PRDX1/DHFR/PGK1/TUBA4A/CYB5B/HMBS/PSMB5/PSPH/ACSL3/FDXR/ARPC5L…	0.59799
HALLMARK_NOTCH_SIGNALING	NOTCH_SIGNALING	HALLMARK_NOTCH_SIGNALING	32	0.604366	1.55376	0.00987654	0.0246914	0.0165268	5062	tags=72%, list=20%, signal=58%	COX5A/CYC1/PRDX3/MAD2L1/C1QBP/CCNA2/NDUFAB1/VDAC3/H2AZ1/GOT2/SRPK1/GLO1/PHB/ODC1/SLC25A3/PPIA/LDHA/CCT2/EIF4E/KPNA2/PSMA4/CDC20/NME1/XRCC6/PHB2/GSPT1/RAN/RANBP1/TOMM70/SSBP1/VDAC1/TYMS/EIF4G2/USP1/TUFM/YWHAQ/PSMD14/PSMB2/ABCE1/CCT4/SNRPA1/PGK1/IARS1/EIF2S1/RRM1/ILF2/PCNA/YWHAE/PTGES3/LSM2/HSPD1/ETF1/MCM6/PSMC6/KARS1/EEF1B2/SERBP1/MRPL23/APEX1/UBE2L3/ERH/GNL3/NOP16/DUT/EIF3J/RPS3/CCT7/PRDX4/HSPE1/…	0.725
HALLMARK_HEDGEHOG_SIGNALING	HEDGEHOG_SIGNALING	HALLMARK_HEDGEHOG_SIGNALING	36	0.610763	1.6105	0.00485437	0.0142776	0.0165268	3137	tags=78%, list=13%, signal=69%	IDH1/ETFA/COX5A/ACAA2/UQCRQ/ATP5PB/ATP5PF/IDH2/SUCLG1/ACAT1/COX5B/PHYH/NDUFA6/UQCRC1/ATP5MC3/COX7A2/UQCRH/UQCRC2/NDUFB5/CYC1/ATP5MC1/MRPL15/FH/PRDX3/UQCRFS1/UQCR10/ACADM/ECHS1/ATP1B1/CYCS/DECR1/ATP5F1C/NDUFAB1/SDHB/SDHD/ETFDH/VDAC3/MPC1/SLC25A20/GRPEL1/LDHB/TIMM8B/GOT2/ATP5F1B/SLC25A4/COX4I1/ACO2/MRPS15/NDUFS3/DLAT/SLC25A5/LRPPRC/COX7B/ACADSB/ATP5PO/ALDH6A1/MRPL35/MRPL34/ECI1/DLD/CYB5A/NDUFS4/MDH…	0.778894
HALLMARK_IL2_STAT5_SIGNALING	IL2_STAT5_SIGNALING	HALLMARK_IL2_STAT5_SIGNALING	198	0.533698	1.66099	0.00102145	0.00368324	0.0165268	3291	tags=42%, list=13%, signal=37%	FABP1/ADH1C/TTPA/DDC/XDH/CA2/ENTPD5/SERPINA6/CYP2J2/CASP6/ACOX2/MAOA/IDH1/CAT/GSR/PAPSS2/NDRG2/ALDH2/SLC35D1/ABHD6/NQO1/MCCC2/CYP2C18/ACOX1/UGDH/CYP4F2/ETS2/ETFDH/TMEM97/ADH5/HES6/ACO2/ATOH8/ALDH3A1/GSTM4/DCXR/REG1A/CYB5A/PTGR1/PC/ARG2/HSD17B2/SAR1B/CBR1/ASL/CYFIP2/PGD/TMBIM6/ALAS1/AKR1C3/FAH/RETSAT/COMT/ECH1/PGRMC1/CROT/ACSM1/ACOX3/ALDH9A1/AP4B1/GSS/CCL25/GART/PTGES3/FAS/KARS1/DHRS7/BPHL/PSMB10/…	0.417085
HALLMARK_UV_RESPONSE_DN	UV_RESPONSE_DN	HALLMARK_UV_RESPONSE_DN	144	0.551233	1.67965	0.00104603	0.00368324	0.0174867	3704	tags=36%, list=15%, signal=31%	SLC34A3/LYPD3/EFNA5/MAL/AFAP1L2/GATA3/CX3CL1/MDGA1/PLAUR/CROCC/SULF2/IL2RB/DCBLD2/SRPX/THY1/GAS1	0.363636
HALLMARK_KRAS_SIGNALING_UP	KRAS_SIGNALING_UP	HALLMARK_KRAS_SIGNALING_UP	200	0.562239	1.74904	0.00102145	0.00368324	0.0183107	3111	tags=23%, list=12%, signal=20%	GRM8/CFTR/HSPA4L/ART3/SLC12A2/CLGN/VDAC3/GSTM3/CDK1/CCNB2/PSMG1/CDKN3/AURKA/PRKAR2A/STRBP/NEK2/TALDO1/MEP1B/COIL/ZC2HC1C/TTK/BUB1/IL13RA2/SPATA6/NCAPH/AGFG1/DBF4/NF2/MAP7/TSN/KIF2C	0.231343
HALLMARK_COAGULATION	COAGULATION	HALLMARK_COAGULATION	138	0.579117	1.76115	0.00104822	0.00368324	0.0250627	4136	tags=42%, list=17%, signal=35%	PSAT1/HSPA9/EIF4E/SPCS1/ASNS/ATP6V0D1/EIF4EBP1/ERO1A/IARS1/EIF2S1/IMP3/EXOSC4/H2AX/YIF1A/SRPRB/CHAC1/MTHFD2/NOP14/MTREX/SEC11A/NHP2/RPS14/TARS1/LSM4/EIF4A2/CKS1B/PDIA6/SERP1/LSM1/SLC30A5/KIF5B/EIF4A3/POP4/ALDH18A1/PREB/KDELR3/EXOSC5/EXOSC9/CEBPG/RRP9/NPM1/SLC1A4/SPCS3/YWHAZ/BANF1/SSR1/TTC37	0.419643
HALLMARK_INTERFERON_ALPHA_RESPONSE	INTERFERON_ALPHA_RESPONSE	HALLMARK_INTERFERON_ALPHA_RESPONSE	97	0.595839	1.76856	0.0010846	0.00368324	0.0277383	2575	tags=25%, list=10%, signal=23%	IGFBP2/PTPRD/CA2/GGH/NAT1/TFRC/MAOA/TST/ABCB1/EPCAM/SULT1A1/MSX1/GRPEL1/SLC25A4/DGAT1/CASP3/CTSV/CCNE1/BID/CHKA/TMBIM6/ALAS1/C4BPB/ALDOA/CLCN2/ASNS/BMP2/SELENOW/TUBA4A/CYB5B/CXCL2/SPR/BTG3/PPIF/H2AX/AMD1/PPP1R2/SLC6A8/CHRNA5/MRPL23	0.253165
HALLMARK_COMPLEMENT	COMPLEMENT	HALLMARK_COMPLEMENT	200	0.573372	1.78368	0.00102145	0.00368324	0.0329641	3472	tags=35%, list=14%, signal=30%	SLC26A2/DHCR24/GSR/HMGCR/IDI1/GPD1L/DBI/TMPRSS2/SCD/IQGAP2/HMGCS1/TPD52/INSIG1/STK39/NGLY1/XRCC6/NCOA4/AZGP1/SORD/RAB4A/RPS6KA3/SPDEF/ACSL3/CENPN/GNAI3/UAP1/XRCC5/MYL12A/SELENOP/MAP7/TSC22D1/UBE2J1/PA2G4/ELOVL5/B2M	0.35
HALLMARK_ANGIOGENESIS	ANGIOGENESIS	HALLMARK_ANGIOGENESIS	36	0.699292	1.84394	0.00121359	0.00379248	0.0386052	8097	tags=45%, list=32%, signal=31%	ABR/ARHGAP29/SMC3/PAFAH1B1/PIF1/OPHN1/RASAL2/FLNB/RAB3GAP1/ARHGEF12/ARHGDIA/RASA2/NF1/SOS1/ACTN4/BCAR1/RHOT2/WASF2/PXN/INCENP/ABL1/SPTBN1/CSNK1D/ATG4B/ARL8A/ARHGEF11/ITSN1/TUBGCP3/RAPGEF5/APC/MYH9/MAP1S/CDK5RAP2/ARAP3/TSC1/PCNT/CEP192/SPTAN1/CEP131/VCL/RICTOR/CDC42BPA/CEP250/CYTH2/CNTROB/NUMA1/ARHGEF7/ALMS1/LLGL1/ARHGEF2/TAOK2/ARHGAP4/RHOF/TRIO/CNTRL/SUN2/HDAC6/MARK4/ROCK1/ALS2/CLIP1/SYNPO/CLASP1…	0.454545
HALLMARK_MYOGENESIS	MYOGENESIS	HALLMARK_MYOGENESIS	198	0.599079	1.86447	0.00102145	0.00368324	0.0477844	5256	tags=34%, list=21%, signal=27%	PNMT/SIDT1/NR6A1/CACNA1F/CELSR2/IDUA/SPTBN2/SGK1/SNN/OXT/KRT13/ITIH3/COL2A1/IFNG/ZBTB16/HTR1B/SHOX2/PTPRJ/ALOX12B/GAMT/TAS2R4/TGM1/KLHDC8A/RYR2/STAG3/PRODH/LYPD3/SYNPO/ATP6V1B1/CCDC106/GP1BA/PDE6B/ITGB1BP2/MSH5/TCL1A/NRIP2/CD80/NUDT11/BMPR1B/MEFV/CNTFR/RGS11/PTGFR/CHST2/SLC16A7/KRT15/NR4A2/DLK2/EFHD1/PLAG1/SERPINB2/EDN1/KLK8/TGFB2/CCR8/KMT2D/TCF7L1/KCND1/MX1/PDCD1/RSAD2/PKP1/ACTC1/CLSTN3/IFI44L/C…	0.336683
HALLMARK_APICAL_JUNCTION	APICAL_JUNCTION	HALLMARK_APICAL_JUNCTION	199	0.601678	1.87175	0.00102145	0.00368324	0.0540878	2897	tags=26%, list=12%, signal=23%	CASP1/FAM162A/HSPA4L/FUCA1/SLC35D1/VWA5A/CCNG1/H2AJ/GPX2/CEBPA/KLF4/LDHB/NUPR1/TP53/HINT1/IL1A/CDKN1A/DCXR/TM7SF3/ABAT/TRIAP1/S100A10/CYFIP2/RCHY1/ST14/RETSAT/SESN1/RPS27L/CDKN2AIP/MDM2/BMP2/WWP1/H2AW/SDC1/PRKAB1/BAX/TPD52L1/SFN/VAMP8/DNTTIP2/PCNA/FAS/FDXR/OSGIN1/TRIB3/GADD45A/MAPKAPK3/EPHX1/CCND2/PMM1/ANKRA2	0.255
HALLMARK_IL6_JAK_STAT3_SIGNALING	IL6_JAK_STAT3_SIGNALING	HALLMARK_IL6_JAK_STAT3_SIGNALING	87	0.649398	1.90853	0.00110497	0.00368324	0.0604712	6896	tags=52%, list=28%, signal=38%	SMURF2/JUNB/SLC20A1/SPTBN1/SMAD3/SMAD7/SMURF1/APC/FKBP1A/ARID4B/SKI/HIPK2/BMPR2/TJP1/FURIN/TGFBR1/NOG/CDKN1C/PPP1R15A/NCOR2/PMEPA1/ENG/THBS1/TGFB1/WWTR1/RAB31/LTBP2/SERPINE1	0.518519
HALLMARK_TNFA_SIGNALING_VIA_NFKB	TNFA_SIGNALING_VIA_NFKB	HALLMARK_TNFA_SIGNALING_VIA_NFKB	200	0.61723	1.92011	0.00102145	0.00368324	0.0619756	3410	tags=24%, list=14%, signal=21%	SELENBP1/CA2/ALDH1L1/TFRC/CAT/PDZK1IP1/ACSL6/SLC11A2/XK/ALDH6A1/PC/DMTN/TMEM9B/CLCN3/GCLM/CA1/MGST3/HTATIP2/NCOA4/ASNS/PRDX2/E2F2/CTSE/GLRX5/GDE1/SLC25A38/HMBS/UROS/EPB41/PGLS/DCUN1D1/SLC6A8/SLC30A1/TENT5C/UBAC1/FN3K/BLVRB/HBB/ATG4A/CAST/TRIM58/NNT/MOCOS/ENDOD1/GMPS/SDCBP/TSPAN5/NUDT4	0.243655
HALLMARK_INTERFERON_GAMMA_RESPONSE	INTERFERON_GAMMA_RESPONSE	HALLMARK_INTERFERON_GAMMA_RESPONSE	200	0.63876	1.98709	0.00102145	0.00368324	0.0811899	4361	tags=31%, list=17%, signal=26%	ELOVL2/KRT13/MYBBP1A/MED13L/SLC2A1/KDM4B/STC2/SLC39A6/IGFBP4/TFAP2C/MAPT/JAK2/CCND1/IL6ST/GFRA1/FCMR/GREB1/SEC14L2/ADCY9/TGIF2/KCNK15/OLFML3/MICB/SH3BP5/RASGRP1/TUBB2B/CELSR1/NCOR2/RARA/KRT15/OLFM1/ADCY1/RPS6KA2/CCN5/AQP3/MYOF/IGF1R/PTGES/LRIG1/CYP26B1/INHBB/TIAM1/SVIL/SLC7A2/TGM2/PODXL/PLAAT3/SYNGR1/GJA1/EGR3/DLC1/CXCL12/TPBG/TMPRSS3/ABCA3/KLK10/SLC24A3/PDLIM3/HSPB8/CALB2/RAB31/FOXC1	0.311558
HALLMARK_INFLAMMATORY_RESPONSE	INFLAMMATORY_RESPONSE	HALLMARK_INFLAMMATORY_RESPONSE	199	0.639598	1.98971	0.00102145	0.00368324	0.0926535	4979	tags=38%, list=20%, signal=31%	VAV3/MAP2K6/PITX2/CDKN1A/CDK1/RPS6KA1/PLA2G12A/PIK3R3/PPP2R1B/PDK1/CAB39L/EIF4E/PRKAR2A/UBE2N/PPP1CA/RPS6KA3/SFN/ARPC3/DAPP1/UBE2D3/GNA14/TRIB3/MAPK1/CDK4/MAPK9/CLTC/YWHAB/RALB/ACTR2/MKNK2/CFL1/ACTR3/ECSIT/ARF1/PRKAG1/RAF1/ACACA/NCK1/GSK3B/MAPK8	0.384615
HALLMARK_ALLOGRAFT_REJECTION	ALLOGRAFT_REJECTION	HALLMARK_ALLOGRAFT_REJECTION	200	0.658741	2.04924	0.00102145	0.00368324	0.0978609	4083	tags=22%, list=16%, signal=19%	FOXA2/SST/INSM1/FOXO1/ISL1/LMO2/STXBP1/AKT3/MAFB	0.225
HALLMARK_EPITHELIAL_MESENCHYMAL_TRANSITION	EPITHELIAL_MESENCHYMAL_TRANSITION	HALLMARK_EPITHELIAL_MESENCHYMAL_TRANSITION	200	0.804331	2.50215	0.00102145	0.00368324	0.177052	7353	tags=50%, list=29%, signal=35%	CSNK1E/WNT1/ADAM17/DVL2/HEY1/FRAT1/MAML1/DKK1/NOTCH1/PPARD/PTCH1/WNT5B/FZD8/JAG2/LEF1/HDAC5/NCOR2/FZD1/HEY2/DLL1/NOTCH4	0.5

## Sheet: Table S2
Table S2: Pathway enrichment analysis of peroxisome-high and peroxisome-low groups in GEO-GSE39582 dataset.
Pathway enrichment analysis of peroxisome-high group
	ID	Description	setSize	enrichmentScore	NES	pvalue	p.adjust	qvalues	rank	leading_edge	core_enrichment	GeneRatio
HALLMARK_E2F_TARGETS	E2F_TARGETS	HALLMARK_E2F_TARGETS	195	0.673983	2.60411	0.00107643	0.00389166	0.000737366	5155	tags=77%, list=26%, signal=58%	MAD2L1/HMMR/DEPDC1/DLGAP5/ATAD2/MSH2/RAD51AP1/SPC25/E2F8/DCK/CDK1/CHEK1/PLK4/TIPIN/HELLS/CENPE/PAICS/PPM1D/RAD50/RRM2/NUDT21/GINS1/TOP2A/CHEK2/AURKA/DONSON/LMNB1/RFC1/RAD51C/BUB1B/ASF1A/RACGAP1/TRIP13/CDKN3/BRCA1/SMC3/TFRC/NBN/UBE2T/CSE1L/TK1/SMC4/USP1/DIAPH3/GINS3/CCNB2/ZW10/DSCC1/POLE4/SLBP/UNG/EZH2/BIRC5/MELK/CDKN1B/RFC3/AK2/DCTPP1/PRIM2/KPNA2/LBR/LYAR/CKS2/MLH1/PRKDC/SPAG5/H2AZ1/HMGB3/SMC6/MY…	0.769231
HALLMARK_OXIDATIVE_PHOSPHORYLATION	OXIDATIVE_PHOSPHORYLATION	HALLMARK_OXIDATIVE_PHOSPHORYLATION	196	0.666756	2.57831	0.00107643	0.00389166	0.000737366	5642	tags=83%, list=28%, signal=60%	ACADSB/ACADM/ETFDH/IDH1/PHYH/IDH3A/ETFA/ACAA2/ACAT1/DLD/DLAT/NDUFA5/PRDX3/ATP5PB/SDHD/AIFM1/GRPEL1/ATP6V1C1/DECR1/COX11/MRPL35/SDHB/PDHX/IDH2/CASP7/ATP5MC3/OPA1/SUCLG1/TOMM22/SUCLA2/UQCRC2/LRPPRC/CYC1/CYCS/CYB5A/COX5A/ALDH6A1/NNT/AFG3L2/FH/HSPA9/ISCA1/NDUFA6/MRPL15/RETSAT/SLC25A20/NDUFB5/FDX1/MRPS30/UQCR10/MTX2/NDUFS1/UQCRQ/COX15/NDUFB3/NDUFS4/TIMM17A/MDH1/BAX/MTRF1/PDHA1/COX7B/ATP5PF/UQCRC1/FXN/…	0.831633
HALLMARK_MYC_TARGETS_V1	MYC_TARGETS_V1	HALLMARK_MYC_TARGETS_V1	193	0.629437	2.43673	0.00106952	0.00389166	0.000737366	6405	tags=79%, list=32%, signal=54%	MAD2L1/CCNA2/EIF4E/PRDX3/NCBP1/HSPE1/SRPK1/C1QBP/PHB/PSMC6/CYC1/ABCE1/COX5A/NCBP2/COPS5/GNL3/USP1/RFC4/VBP1/UBA2/PRPS2/SNRPA1/KPNA2/HPRT1/EIF3J/ACP1/SERBP1/H2AZ1/TOMM70/MYC/EIF2S2/EIF1AX/NDUFAB1/RSL1D1/MCM6/DEK/HSPD1/VDAC1/CCT2/PTGES3/DHX15/PSMD7/RRM1/CDC45/ORC2/MCM4/DDX21/GSPT1/PSMA4/SSB/SRSF1/ETF1/MRPS18B/SNRPD3/PCNA/NME1/SYNCRIP/RANBP1/EIF2S1/PSMA2/CLNS1A/ODC1/RAN/TYMS/NOP16/TRA2B/HNRNPR/HDAC2…	0.787565
HALLMARK_PEROXISOME	PEROXISOME	HALLMARK_PEROXISOME	101	0.653409	2.38835	0.00116144	0.00389166	0.000737366	3789	tags=52%, list=19%, signal=43%	UGT2B17/CEL/ABCB1/NR1I2/SLC27A2/HSD11B2/EHHADH/ABCD3/STS/EPHX2/PEX13/MSH2/PEX11A/IDH1/SEMA3C/ACSL5/PRDX5/DHCR24/PEX2/ECI2/IDI1/ACOX1/FABP6/SCP2/BCL10/CAT/HSD17B4/RDH11/VPS4B/TOP2A/IDH2/HSD17B11/ISOC1/RETSAT/SLC25A17/SOD1/ALDH1A1/SERPINA6/CDK7/IDE/FDPS/NUDT19/HMGCL/SIAH1/ACSL4/ACSL1/PEX11B/ECH1/ACOT8/TSPO/MLYCD/GSTK1/CNBP	0.524752
HALLMARK_FATTY_ACID_METABOLISM	FATTY_ACID_METABOLISM	HALLMARK_FATTY_ACID_METABOLISM	154	0.580967	2.21591	0.00109529	0.00389166	0.000737366	4122	tags=56%, list=20%, signal=45%	FABP1/HMGCS2/ADH1C/ACSM3/CA2/CEL/MAOA/EHHADH/SUCLG2/HADH/HIBCH/ACADM/ETFDH/IDH1/UGDH/HSDL2/ACSL5/DHCR24/GPD2/PTPRG/SLC22A5/ECI2/IDI1/ACAA2/HPGD/ACOX1/DLD/HMGCS1/ACAT2/CPT2/HSD17B4/CRYZ/RDH11/MCEE/SDHD/DECR1/SUCLG1/BCKDHB/HSD17B11/SUCLA2/METAP1/AUH/RAP1GDS1/FH/CBR1/PPARA/RETSAT/NBN/CPOX/ALDH3A2/ALDH1A1/CCDC58/CA4/MDH1/PDHA1/H2AZ1/NSDHL/PCBD1/ECI1/HCCS/ACO2/HMGCL/ACSL4/GSTZ1/PTS/ADIPOR2/BPHL/ACSL1/…	0.558442
HALLMARK_G2M_CHECKPOINT	G2M_CHECKPOINT	HALLMARK_G2M_CHECKPOINT	195	0.567244	2.1917	0.00107643	0.00389166	0.000737366	5905	tags=71%, list=29%, signal=51%	PBK/MAD2L1/CCNA2/HMMR/BUB1/KIF11/CDC6/NEK2/KIF23/KIF15/SMC2/KNL1/CDK1/CHEK1/SQLE/DBF4/PLK4/TTK/NDC80/SLC12A2/DMD/CENPE/STIL/ORC5/CUL5/TOP2A/RBL1/AMD1/SRSF10/AURKA/CDC7/LMNB1/GINS2/RACGAP1/CDKN3/EXO1/NUSAP1/CASP8AP2/EGF/SMC4/CCNB2/SLC38A1/EZH2/BIRC5/DR1/CDKN1B/PRIM2/FBXO5/KPNA2/LBR/CKS2/H2AZ1/DTYMK/HMGB3/MYC/PRC1/HIRA/RPS6KA5/MCM6/KIF4A/PRPF4B/MTF2/CDC45/KIF5B/HUS1/BRCA2/CUL3/SAP30/GSPT1/SFPQ/WRN/…	0.707692
HALLMARK_BILE_ACID_METABOLISM	BILE_ACID_METABOLISM	HALLMARK_BILE_ACID_METABOLISM	109	0.580097	2.14437	0.00114155	0.00389166	0.000737366	3146	tags=39%, list=16%, signal=33%	SULT1B1/NR3C2/NR1I2/SLC27A2/NUDT12/ABCD3/EPHX2/PEX13/TFCP2L1/PEX11A/IDH1/PHYH/ACSL5/PRDX5/DHCR24/PEX1/IDI1/GCLM/SCP2/CAT/HSD17B4/PEX7/PXMP2/IDH2/HSD17B11/ABCA5/ISOC1/HACL1/NEDD4/RETSAT/CYP39A1/NR1H4/SOD1/ALDH1A1/SERPINA6/PNPLA8/PEX12/CROT/CH25H/PEX26/SLC23A1/ACSL1	0.385321
HALLMARK_PROTEIN_SECRETION	PROTEIN_SECRETION	HALLMARK_PROTEIN_SECRETION	96	0.568198	2.05762	0.00116959	0.00389166	0.000737366	5385	tags=61%, list=27%, signal=45%	TOM1L1/CLCN3/TPD52/RPS6KA3/NAPG/SGMS1/ARFIP1/TSPAN8/ARFGEF2/VPS4B/BNIP3/ARFGEF1/GOLGA4/SNX2/STAM/TMX1/ATP1A1/ZW10/SOD1/BET1/KIF1B/CLN5/VAMP7/GALC/RAB2A/RAB22A/COG2/RAB9A/SNAP23/OCRL/ADAM10/MAPK1/ATP6V1H/DOP1A/DNM1L/RAB14/LAMP2/TMED2/SEC22B/RER1/AP3B1/AP2B1/CLTC/M6PR/ARFGAP3/TMED10/USO1/MON2/SEC24D/STX12/YIPF6/COPB2/SCAMP1/LMAN1/RAB5A/ANP32E/ICA1/ERGIC3/TSG101	0.614583
HALLMARK_MTORC1_SIGNALING	MTORC1_SIGNALING	HALLMARK_MTORC1_SIGNALING	196	0.517384	2.00069	0.00107643	0.00389166	0.000737366	5683	tags=64%, list=28%, signal=46%	ELOVL6/CTH/MTHFD2L/HMGCR/AK4/STARD4/BUB1/IDH1/DHFR/DHCR24/UCHL5/HK2/SQLE/IDI1/PDK1/SC5D/TMEM97/ADD3/HMGCS1/PSMG1/SRD5A1/INSIG1/RDH11/PSAT1/RRM2/CYB5B/PSPH/HSPE1/PGM1/AURKA/PSMC6/GCLC/SCD/HSPA9/CCNG1/TFRC/QDPR/COPS5/PSMD12/DHCR7/GOT1/SORD/EGLN3/GSR/UNG/PIK3R3/GBE1/EBP/ACSL3/HPRT1/SYTL2/ATP5MC1/EEF1E1/EIF2S2/PSMA3/GSK3B/PPA1/HSPD1/POLR3G/NAMPT/MCM4/PLOD2/PSMA4/ADIPOR2/SLC9A3R1/CD9/ETF1/TCEA1/GTF2H1…	0.637755
HALLMARK_MYC_TARGETS_V2	MYC_TARGETS_V2	HALLMARK_MYC_TARGETS_V2	56	0.575627	1.93295	0.00124533	0.00389166	0.000737366	5155	tags=55%, list=26%, signal=41%	PRMT3/HK2/TMEM97/PLK4/TFB2M/HSPE1/PHB/NIP7/GNL3/NDUFAF4/SORD/UNG/WDR43/DCTPP1/MYC/SUPV3L1/HSPD1/MCM4/MRTO4/NOP16/NOLC1/TBRG4/UTP20/CBX3/FARSA/MCM5/RABEPK/EXOSC5/SLC19A1/MPHOSPH10/PLK1	0.553571
HALLMARK_XENOBIOTIC_METABOLISM	XENOBIOTIC_METABOLISM	HALLMARK_XENOBIOTIC_METABOLISM	198	0.458897	1.7748	0.00107527	0.00389166	0.000737366	3508	tags=36%, list=17%, signal=30%	FABP1/ADH1C/DDC/XDH/CA2/ENTPD5/HSD17B2/CYP2J2/MAOA/CASP6/PAPSS2/SLC35D1/ACOX2/ETFDH/AKR1C3/IDH1/UGDH/ARG2/ETS2/ACOX1/TMEM97/CYP2C18/ASL/CAT/CYP4F2/FAS/PTGR1/NQO1/NDRG2/GSTM4/SAR1B/ALDH2/GART/LEAP2/FAH/CYB5A/GCLC/HACL1/TTPA/CBR1/RETSAT/MCCC2/MAN1A1/GSR/SERPINA6/DCXR/PGRMC1/SLC46A3/HPRT1/ACP1/HES6/AKR1C2/IRF8/ADH5/PDK4/ABHD6/CROT/ACO2/PTGES3/TMBIM6/ABCC2/AHCY/ALAS1/NFS1/PTS/BPHL/HNF4A/ECH1/PGD/GSS/…	0.363636
HALLMARK_ADIPOGENESIS	ADIPOGENESIS	HALLMARK_ADIPOGENESIS	197	0.449637	1.73793	0.00107643	0.00389166	0.000737366	4037	tags=48%, list=20%, signal=39%	ELOVL6/PPARG/EPHX2/HADH/HIBCH/ACADM/IDH1/PHYH/GPD2/IDH3A/GPHN/TST/ACAA2/GPAM/CMPK1/ACOX1/DLD/COQ3/MAP4K3/SCP2/SOWAHC/CAT/DLAT/CPT2/G3BP2/NDUFA5/PRDX3/SQOR/AIFM1/GRPEL1/DECR1/SDHB/CHUK/ALDH2/PGM1/SUCLG1/FAH/MCCC1/DRAM2/CYC1/MRPL15/QDPR/RETSAT/DHCR7/GHITM/PPM1B/SULT1A1/DHRS7B/COQ5/SOD1/UQCR10/UQCRQ/GBE1/AK2/SAMM50/MTCH2/COX7B/UQCRC1/PTCD3/ATP5PO/NDUFAB1/ATL2/DGAT1/LPCAT3/TOB1/PPP1R15B/ACO2/RNF11/BC…	0.482234
HALLMARK_GLYCOLYSIS	GLYCOLYSIS	HALLMARK_GLYCOLYSIS	198	0.438654	1.69651	0.00107527	0.00389166	0.000737366	4643	tags=42%, list=23%, signal=33%	GLCE/SLC35A3/CTH/PKP2/CASP6/AGL/AK4/HMMR/DEPDC1/BPNT1/IDH1/SLC25A13/ADORA2B/RPE/HK2/CDK1/HS6ST2/DLD/KIF2A/TFF3/GFPT1/FAM162A/ALDOB/HS2ST1/PGM2/ALDH7A1/GALK2/UGP2/GPC4/TGFA/B4GALT4/AURKA/GALE/KIF20A/CYB5A/GCLC/GOT1/BIK/PDK3/SOD1/PAXIP1/POLR3K/EGLN3/DSC2/MDH1/ME2/NANP/SRD5A3/CLDN3/ALG1/MPI/NSDHL/AK3/GNE/COG2/TXN/PMM2/SAP30/PLOD2/MET/CAPN5/NDUFV3/VLDLR/RARS1/MDH2/SLC37A4/ME1/PYGB/SDHC/STMN1/GOT2/CEN…	0.424242
HALLMARK_DNA_REPAIR	DNA_REPAIR	HALLMARK_DNA_REPAIR	146	0.438689	1.67015	0.00110011	0.00389166	0.000737366	6218	tags=55%, list=31%, signal=39%	MPC2/PRIM1/TAF13/STX3/NUDT21/POLR2K/ALYREF/ZWINT/RRM2B/RFC5/NUDT9/ERCC8/NCBP2/RFC4/ARL6IP1/POLE4/RAD51/RFC3/POLR2D/HPRT1/GTF2B/AK3/RFC2/UMPS/CSTF3/GTF2H5/DCTN4/GTF2A2/POLA1/TAF12/UPF3B/PCNA/NME1/GTF2H1/SMAD5/RPA3/REV3L/TYMS/PNP/POLD3/RPA2/RBX1/APRT/POLR1C/TMED2/CETN2/EIF1B/NT5C3A/POLR2C/MRPL40/CLP1/FEN1/SNAPC5/POLB/SAC3D1/CANT1/POLR3C/IMPDH2/DAD1/POLR2F/RALA/AGO4/POLR2H/BCAP31/DGUOK/TSG101/POLR2G…	0.554795
HALLMARK_ESTROGEN_RESPONSE_LATE	ESTROGEN_RESPONSE_LATE	HALLMARK_ESTROGEN_RESPONSE_LATE	200	0.430657	1.66575	0.00107643	0.00389166	0.000737366	3566	tags=35%, list=18%, signal=29%	HMGCS2/CA2/PRLR/CXCL14/SLC26A2/SLC27A2/CA12/FGFR3/CKB/PAPSS2/ACOX2/CDC6/AREG/UGDH/SLC16A1/MYB/TST/SLC22A5/FRK/PLK4/ADD3/TFF3/MOCS2/FDFT1/STIL/HSPA4L/IMPA2/DNAJC12/TPD52L1/AGR2/TOP2A/NRIP1/IDH2/TFF1/EMP2/FABP5/GALE/OVOL2/KIF20A/CDH1/KLF4/GINS2/DHCR7/SORD/ALDH3A2/NPY1R/RBBP8/DCXR/BTG3/HPRT1/CYP4F11/CHPT1/COX6C/TOB1/SERPINA1/IL17RB/FOS/MAPK13/KCNK5/SLC9A3R1/CD9/ETFB/TSPAN13/ANXA9/TFPI2/LLGL2/PDZK1/M…	0.35
HALLMARK_ANDROGEN_RESPONSE	ANDROGEN_RESPONSE	HALLMARK_ANDROGEN_RESPONSE	97	0.456693	1.65682	0.00350058	0.00972384	0.00184241	5009	tags=49%, list=25%, signal=37%	SLC26A2/HMGCR/IQGAP2/ZBTB10/DHCR24/TPD52/RPS6KA3/TMPRSS2/GPD1L/IDI1/MAP7/HPGD/HMGCS1/INPP4B/INSIG1/STK39/DBI/SCD/SORD/ABCC4/NGLY1/AZGP1/GSR/PGM3/ACSL3/CDC14B/APPBP2/UBE2J1/CENPN/UAP1/SMS/ELL2/GNAI3/NCOA4/TNFAIP8/DNAJB9/CDK6/SEC24D/SELENOP/PLPP1/SRP19/XRCC6/XRCC5/TMEM50A/TSC22D1/ELK4/LMAN1/ELOVL5	0.494845
HALLMARK_UNFOLDED_PROTEIN_RESPONSE	UNFOLDED_PROTEIN_RESPONSE	HALLMARK_UNFOLDED_PROTEIN_RESPONSE	109	0.447924	1.65578	0.00228311	0.00671501	0.00127232	5976	tags=59%, list=30%, signal=42%	EIF4E/TTC37/PSAT1/SLC30A5/MTREX/HSPA9/EIF2AK3/WIPI1/CEBPG/DCP1A/ALDH18A1/KIF5B/NOP14/SPCS1/EIF2S1/POP4/IMP3/MTHFD2/YWHAZ/EXOSC2/DNAJB9/NOLC1/DNAJA4/DDX10/EXOSC9/LSM4/EDEM1/XBP1/ATP6V0D1/ATF6/NFYA/CKS1B/NHP2/XPOT/PDIA6/EXOC2/ERO1A/NFYB/NABP1/CNOT6/CNOT2/EXOSC5/LSM1/SSR1/EXOSC4/HSP90B1/SDAD1/TARS1/EXOSC10/DCP2/PAIP1/WFS1/EIF4A3/SRPRB/PARN/CNOT4/SEC11A/YIF1A/NPM1/IARS1/SPCS3/EXOSC1/GEMIN4/DNAJC3	0.587156
HALLMARK_CHOLESTEROL_HOMEOSTASIS	CHOLESTEROL_HOMEOSTASIS	HALLMARK_CHOLESTEROL_HOMEOSTASIS	72	0.46915	1.65397	0.00598802	0.0142572	0.00270136	4554	tags=44%, list=23%, signal=35%	PPARG/HMGCR/STARD4/ANXA13/SQLE/IDI1/SC5D/TMEM97/HMGCS1/ACAT2/FDFT1/CPEB2/MAL2/FABP5/GNAI1/SCD/ETHE1/DHCR7/PDK3/EBP/ACSS2/NSDHL/FDPS/CD9/ECH1/LGALS3/LSS/TM7SF2/ALDOC/HSD17B7/PLSCR1/CHKA	0.444444
HALLMARK_SPERMATOGENESIS	SPERMATOGENESIS	HALLMARK_SPERMATOGENESIS	134	0.437592	1.64502	0.00111732	0.00389166	0.000737366	2570	tags=24%, list=13%, signal=21%	CFTR/GRM8/BUB1/NEK2/CDK1/MAP7/GMCL1/DBF4/TTK/PSMG1/SLC12A2/HSPA4L/STRBP/PRKAR2A/MLF1/AURKA/COIL/CDKN3/SPATA6/IL13RA2/SIRT1/CCNB2/RFC4/RAD17/EZH2/ART3/IDE/AGFG1/TSN/NCAPH/TOPBP1/GSTM3	0.238806
HALLMARK_PI3K_AKT_MTOR_SIGNALING	PI3K_AKT_MTOR_SIGNALING	HALLMARK_PI3K_AKT_MTOR_SIGNALING	103	0.399232	1.46153	0.0232288	0.0296017	0.00560875	4994	tags=41%, list=25%, signal=31%	VAV3/MAP2K6/EIF4E/PITX2/RPS6KA3/CDK1/PDK1/ATF1/PRKAR2A/PPP2R1B/MAPK8/PIK3R3/PLA2G12A/CDKN1B/ITPR2/MAPK9/PLCB1/RPS6KA1/SMAD2/GSK3B/NCK1/CAB39/PIKFYVE/MAPK1/MAP3K7/CAB39L/UBE2D3/PTPN11/CDK2/YWHAB/ARPC3/GNA14/ACTR2/CLTC/UBE2N/ACACA/SFN/TBK1/PPP1CA/RALB/THEM4/HSP90B1	0.407767
HALLMARK_MITOTIC_SPINDLE	MITOTIC_SPINDLE	HALLMARK_MITOTIC_SPINDLE	199	0.370353	1.43349	0.00535906	0.0133976	0.0025385	5241	tags=43%, list=26%, signal=32%	DLGAP5/BUB1/KIF11/NEK2/KIF23/KIF15/CDK1/PCGF5/TTK/NDC80/CENPE/STK38L/RAPGEF6/ARHGAP5/ANLN/TOP2A/ARFGEF1/CD2AP/AURKA/SHROOM2/LMNB1/RFC1/PPP4R2/LRPPRC/RACGAP1/SMC3/APC/NUSAP1/WASL/NET1/EPB41L2/EPB41/ABI1/SMC4/CCNB2/FGD4/BIRC5/KIF1B/FBXO5/CEP57/CEP192/ECT2/RASA2/PRC1/KIF4A/DLG1/KNTC1/LATS1/NCK1/KIF5B/TLK1/BRCA2/SHROOM1/TPX2/NF1/NEDD9/RAPGEF5/TUBD1/KATNA1/KIF2C/CDC27/SMC1A/ARF6/RICTOR/KIF20B/SASS6/PC…	0.427136
HALLMARK_HEME_METABOLISM	HEME_METABOLISM	HALLMARK_HEME_METABOLISM	195	0.349605	1.35079	0.0236814	0.0296017	0.00560875	4968	tags=35%, list=25%, signal=27%	CA2/SELENBP1/ACSL6/XK/CA1/CLCN3/PDZK1IP1/SLC11A2/MINPP1/GCLM/CAT/KAT2B/ALDH1L1/KLF3/CAST/TRAK2/SLC30A1/DCUN1D1/GCLC/ALDH6A1/NNT/ISCA1/TFRC/EPB41/CPOX/HTATIP2/ENDOD1/TFDP2/KDM7A/FBXO34/TENT5C/ATG4A/MOSPD1/CTSE/SLC25A38/ABCG2/BACH1/TCEA1/BMP2K/GDE1/TMEM9B/MOCOS/MKRN1/ELL2/NCOA4/CDC27/LAMP2/SYNJ1/BPGM/RIOK3/CCDC28A/MARCHF8/TSPAN5/MXI1/RNF19A/TNRC6B/IGSF3/KHNYN/PC/MGST3/VEZF1/PRDX2/DCAF11/CROCCP2/DCA…	0.348718
HALLMARK_UV_RESPONSE_UP	UV_RESPONSE_UP	HALLMARK_UV_RESPONSE_UP	158	0.320015	1.22368	0.106522	0.123862	0.0234687	4959	tags=34%, list=25%, signal=26%	CA2/ABCB1/PTPRD/MAOA/NAT1/GGH/BMP2/TST/CHRNA5/IGFBP2/E2F5/PPP1R2/CYB5B/GRPEL1/ATP6V1C1/CASP3/AMD1/PPAT/EPCAM/TFRC/SULT1A1/RFC4/BTG3/CEBPG/HSPA13/MSX1/DGAT1/CTSV/BID/TMBIM6/FOS/ALAS1/DDX21/C4BPB/EIF2S3/NUP58/CXCL2/CCNE1/POLE3/CDK2/POLG2/GCH1/CLCN2/SLC25A4/FEN1/TUBA4A/SPR/CHKA/CDC5L/MRPL23/PDAP1/ACAA1/RAB27A/PSMC3	0.341772
HALLMARK_REACTIVE_OXYGEN_SPECIES_PATHWAY	REACTIVE_OXYGEN_SPECIES_PATHWAY	HALLMARK_REACTIVE_OXYGEN_SPECIES_PATHWAY	49	0.369116	1.20911	0.194839	0.211781	0.040127	5536	tags=43%, list=27%, signal=31%	GCLM/MGST1/CAT/NQO1/GCLC/NDUFA6/SOD1/GSR/TXN/LAMTOR5/HMOX2/GLRX2/SCAF4/TXNRD1/NDUFB4/OXSR1/PRDX2/PRDX4/PRDX1/SELENOS/NDUFS2	0.428571
HALLMARK_ESTROGEN_RESPONSE_EARLY	ESTROGEN_RESPONSE_EARLY	HALLMARK_ESTROGEN_RESPONSE_EARLY	198	0.311503	1.20475	0.11828	0.134409	0.0254669	5302	tags=37%, list=26%, signal=28%	SLC26A2/SLC27A2/CA12/RETREG1/TTC39A/ABAT/RHOBTB3/PAPSS2/SYBU/PEX11A/AREG/SLC16A1/MYB/SLC22A5/FRK/ADD3/TFF3/SLC1A1/FDFT1/TPD52L1/NRIP1/TFF1/DEPTOR/OVOL2/KLF4/REEP1/DHCR7/TBC1D30/CLDN7/ENDOD1/NPY1R/RBBP8/SLC19A2/CHPT1/MYC/ELF1/TOB1/MREG/IL17RB/FOS/KCNK5/SLC37A1/SLC9A3R1/P2RY2/ANXA9/PDZK1/RAPGEFL1/DYNLT3/NADSYN1/SCARB1/TIPARP/XBP1/BCL11B/AFF1/AMFR/ASB13/SCNN1A/FHL2/SFN/ELF3/ABLIM1/MED13L/TJP3/KLF10/…	0.373737
HALLMARK_P53_PATHWAY	P53_PATHWAY	HALLMARK_P53_PATHWAY	195	0.280305	1.08303	0.306781	0.326363	0.0618373	4024	tags=26%, list=20%, signal=21%	ABAT/SLC35D1/BMP2/RCHY1/FAM162A/CDKN2AIP/HSPA4L/ANKRA2/PPM1D/CASP1/FUCA1/FAS/GPX2/TPD52L1/TGFA/TPRKB/WWP1/PRKAB1/RAD51C/CEBPA/KLF4/CCNG1/APAF1/RETSAT/NUDT15/DCXR/ACVR1B/SLC19A2/BAX/MDM2/CCND2/LDHB/DNTTIP2/VWA5A/TM7SF3/TOB1/HINT1/FOS/PROCR/SESN1/APP/TRIAP1/H2AJ/PCNA/RB1/ZMAT3/IL1A/CYFIP2/VDR/FDXR/RAB40C	0.261538
HALLMARK_WNT_BETA_CATENIN_SIGNALING	WNT_BETA_CATENIN_SIGNALING	HALLMARK_WNT_BETA_CATENIN_SIGNALING	41	0.271375	0.86542	0.655716	0.669098	0.126776	2450	tags=15%, list=12%, signal=13%	AXIN2/GNAI1/SKP2/PTCH1/CCND2/MYC	0.146341
HALLMARK_NOTCH_SIGNALING	NOTCH_SIGNALING	HALLMARK_NOTCH_SIGNALING	32	0.247806	0.747419	0.847318	0.847318	0.160544	5280	tags=38%, list=26%, signal=28%	FZD5/WNT5A/SAP30/ARRB1/PSENEN/RBX1/SKP1/CUL1/FBXW11/PRKCA/TCF7L2/HES1	0.375
Pathway enrichment analysis of peroxisome-low group
	ID	Description	setSize	enrichmentScore	NES	pvalue	p.adjust	qvalues	rank	leading_edge	core_enrichment	GeneRatio
HALLMARK_PANCREAS_BETA_CELLS	PANCREAS_BETA_CELLS	HALLMARK_PANCREAS_BETA_CELLS	40	0.272691	1.05388	0.326531	0.340136	0.0644468	1355	tags=30%, list=7%, signal=28%	PAK3/NKX6-1/SST/NEUROG3/GCK/PAX4/PAX6/INSM1/LMO2/STXBP1/AKT3/MAFB	0.3
HALLMARK_KRAS_SIGNALING_DN	KRAS_SIGNALING_DN	HALLMARK_KRAS_SIGNALING_DN	195	0.228695	1.14354	0.150685	0.167428	0.0317231	6270	tags=51%, list=31%, signal=36%	CALML5/SHOX2/SNCB/TFAP2B/CD40LG/DLK2/CHRNG/PROP1/P2RY4/WNT16/GPR3/CALCB/SPTBN2/NR6A1/RGS11/EDN1/FGF22/EPHA5/P2RX6/NPHS1/PAX3/FSHB/SLC38A3/ADRA2C/KRT4/KRT13/NOS1/RYR1/NTF3/PLAG1/SLC25A23/CACNA1F/CLPS/KCNQ2/SCN10A/MYO15A/GP1BA/KLK8/PTGFR/CNTFR/SLC5A5/ABCG4/CCR8/CD80/AMBN/TGM1/KRT5/KCNE2/COL2A1/ATP6V1B1/ATP4A/CHST2/ITGB1BP2/SGK1/TGFB2/STAG3/TENM2/KLK7/CPEB3/KLHDC8A/PDCD1/RYR2/CDH16/CACNG1/KCNN1/OXT/…	0.512821
HALLMARK_TGF_BETA_SIGNALING	TGF_BETA_SIGNALING	HALLMARK_TGF_BETA_SIGNALING	53	0.325981	1.33473	0.0676329	0.0805153	0.0152555	1111	tags=21%, list=6%, signal=20%	SKI/PPP1R15A/THBS1/CDKN1C/WWTR1/NCOR2/LTBP2/ENG/TGFB1/SERPINE1/RAB31	0.207547
HALLMARK_APOPTOSIS	APOPTOSIS	HALLMARK_APOPTOSIS	161	0.297651	1.46104	0.0119048	0.0187688	0.00355619	1860	tags=22%, list=9%, signal=20%	RARA/EGR3/FASLG/HSPB1/RHOB/SPTAN1/IRF1/BMF/LUM/NEFH/GNA15/LMNA/GSN/CAV1/CDC25B/DPYD/ANXA1/TAP1/PRF1/PEA15/DCN/FEZ1/TIMP3/IL6/GADD45B/TIMP1/GPX3/IGFBP6/CD14/MMP2/TIMP2/PDGFRB/CLU/ENO2/BGN	0.217391
HALLMARK_APICAL_SURFACE	APICAL_SURFACE	HALLMARK_APICAL_SURFACE	44	0.391341	1.5521	0.0289256	0.0352751	0.00668371	2835	tags=41%, list=14%, signal=35%	RTN4RL1/EFNA5/RHCG/GHRL/MDGA1/LYPD3/MAL/HSPB1/CROCC/CX3CL1/GATA3/DCBLD2/IL2RB/SULF2/PLAUR/THY1/SRPX/GAS1	0.409091
HALLMARK_IL2_STAT5_SIGNALING	IL2_STAT5_SIGNALING	HALLMARK_IL2_STAT5_SIGNALING	198	0.322066	1.6217	0.0138889	0.0187688	0.00355619	3055	tags=36%, list=15%, signal=31%	IL13/AGER/PIM1/TLR7/TNFRSF8/GPR65/CAPG/CTSZ/CD83/IL3RA/IFITM3/TNFRSF1B/LRIG1/APLP1/FURIN/SHE/TNFRSF9/LIF/RHOH/MYO1C/CD81/TNFRSF18/CD48/ENPP1/LRRC8C/ADAM19/MAPKAPK2/SELP/PRNP/IKZF4/RHOB/TIAM1/PHLDA1/MAP6/TRAF1/IL4R/CSF1/TNFRSF4/AHNAK/LTB/IL2RA/EOMES/BATF/TGM2/BATF3/CD79B/CST7/GABARAPL1/NCS1/IL2RB/GLIPR2/PLEC/CD86/SYT11/GUCY1B1/CDKN1C/GBP4/DENND5A/PRAF2/NRP1/SELL/RRAGD/IL10RA/CXCL10/GADD45B/ECM1/RG…	0.358586
HALLMARK_HEDGEHOG_SIGNALING	HEDGEHOG_SIGNALING	HALLMARK_HEDGEHOG_SIGNALING	36	0.441034	1.68548	0.00757576	0.0157828	0.00299043	4341	tags=56%, list=22%, signal=44%	CNTFR/NKX6-1/LDB1/HEY1/MYH9/SLIT1/OPHN1/HEY2/PML/ACHE/RTN1/CDK5R1/CRMP1/L1CAM/GLI1/NRP2/DPYSL2/NRP1/SCG2/THY1	0.555556
HALLMARK_UV_RESPONSE_DN	UV_RESPONSE_DN	HALLMARK_UV_RESPONSE_DN	142	0.344955	1.6926	0.00925926	0.0184911	0.00350358	1509	tags=25%, list=7%, signal=23%	LAMC1/NR3C1/PIAS3/FZD2/LTBP1/RBPMS/CDK13/PTPRM/PLPP3/DLC1/CAP2/DUSP1/MT1E/CAV1/FBLN5/RGS4/AKT3/NRP1/PIK3CD/ATP2B4/COL3A1/EFEMP1/COL1A1/PMP22/COL5A2/SYNE1/IGFBP5/CCN1/FYN/PDGFRB/MAP1B/COL1A2/SERPINE1/KCNMA1/COL11A1	0.246479
HALLMARK_HYPOXIA	HYPOXIA	HALLMARK_HYPOXIA	200	0.348648	1.76944	0.0136986	0.0187688	0.00355619	2033	tags=26%, list=10%, signal=23%	ZFP36/ETS1/PKP1/PNRC1/IGFBP1/PYGM/TKTL1/PAM/PHKG1/HAS1/NR3C1/PGF/CSRP2/TGM2/PDGFB/PPP1R15A/SLC2A1/DUSP1/MT1E/ANGPTL4/CAV1/GPC1/CDKN1C/PPP1R3C/TNFAIP3/STC1/TMEM45A/CHST3/IGFBP3/RRAGD/MT2A/CCN5/DCN/TPBG/IL6/PLAUR/CXCR4/SLC2A3/CCN2/CCN1/S100A4/AKAP12/TGFB3/LOX/SRPX/CAVIN1/ENO2/SERPINE1/CAVIN3/COL5A1/BGN	0.255
HALLMARK_KRAS_SIGNALING_UP	KRAS_SIGNALING_UP	HALLMARK_KRAS_SIGNALING_UP	198	0.383659	1.93184	0.0138889	0.0187688	0.00355619	1522	tags=31%, list=8%, signal=29%	TRAF1/SCN1B/NGF/RETN/GNG11/ETV1/MAP4K1/SERPINA3/LCP1/CSF2RA/CMKLR1/PPP1R15A/PPBP/DCBLD2/ANO1/ANGPTL4/ETV5/LAT2/TLR8/G0S2/PEG3/TNFAIP3/HSD11B1/LY96/PLVAP/MMP11/NRP1/CFH/DOCK2/IGFBP3/IL10RA/CXCL10/PLAU/ADAM8/PLAUR/RGS16/GUCY1A1/TRIB2/CXCR4/ITGBL1/SPARCL1/GYPC/ENG/ADGRA2/SPON1/PECAM1/MAFB/LAPTM5/RBP4/C3AR1/INHBA/FCER1G/CD37/AKAP12/ITGB2/MMP9/F13A1/APOD/GPNMB/SPP1/GFPT2/PRRX1	0.313131
HALLMARK_INTERFERON_ALPHA_RESPONSE	INTERFERON_ALPHA_RESPONSE	HALLMARK_INTERFERON_ALPHA_RESPONSE	94	0.473203	2.12581	0.00699301	0.0152022	0.00288041	3326	tags=41%, list=16%, signal=35%	PARP12/DHX58/IFITM2/IFIT3/RNF31/IFITM3/SLC25A28/HLA-C/CNP/TXNIP/SP110/SAMD9L/ADAR/OGFR/IL4R/CSF1/IRF1/IRF9/PSMB9/IFI44/IFIT2/GBP2/WARS1/IFI44L/RSAD2/GBP4/UBE2L6/MX1/IRF7/TAP1/LY6E/SELL/CXCL10/STAT2/TMEM140/ISG15/C1S/CD74/BST2	0.414894
HALLMARK_APICAL_JUNCTION	APICAL_JUNCTION	HALLMARK_APICAL_JUNCTION	195	0.431893	2.15958	0.0136986	0.0187688	0.00355619	3601	tags=43%, list=18%, signal=35%	NLGN3/CADM3/ADAM15/CDSN/ITGA10/ACTA1/NEGR1/RAC2/CD99/MYH9/CDH15/CLDN19/ICAM5/CLDN9/NECTIN1/LAMC2/ACTN2/INPPL1/PARD6G/NFASC/PLCG1/ARHGEF6/ICAM4/MAPK11/GAMT/CNTN1/SHC1/CNN2/ITGB4/LAMB3/CD276/TRAF1/CD209/KCNH2/ALOX15B/ADAMTS5/ACTN1/CD34/CX3CL1/SYMPK/AMIGO2/TRO/BMP1/VCAM1/CLDN5/CD86/FLNC/FYB1/ACTC1/SORBS3/GNAI2/SGCE/MDK/AKT3/TSPAN4/NLGN2/CDH11/ZYX/NEXN/CD274/MYH10/JAM3/CLDN18/ACTG2/THBS3/SIRPA/VWF/CA…	0.425641
HALLMARK_IL6_JAK_STAT3_SIGNALING	IL6_JAK_STAT3_SIGNALING	HALLMARK_IL6_JAK_STAT3_SIGNALING	87	0.500699	2.21339	0.00694444	0.0152022	0.00288041	3032	tags=40%, list=15%, signal=34%	PIM1/CD36/STAT1/TNF/IL3RA/TNFRSF1B/IL12RB1/PLA2G2A/EBI3/TNFRSF1A/TYK2/IL4R/CSF1/IRF1/LTB/CSF2RB/IL2RA/IRF9/IL1R1/CSF2RA/PIK3R5/CCL7/OSMR/A2M/CCR1/TLR2/SOCS3/CSF3R/CXCL10/STAT2/IL6/CXCL9/CXCL13/CD14/TGFB1	0.402299
HALLMARK_COMPLEMENT	COMPLEMENT	HALLMARK_COMPLEMENT	198	0.440127	2.21618	0.0138889	0.0187688	0.00355619	1593	tags=30%, list=8%, signal=28%	CTSD/GZMA/ANXA5/MMP13/SERPINB2/CTSB/IRF1/S100A13/DUSP5/LRP1/CEBPB/C2/RHOG/PLA2G7/PDGFB/F5/PSMB9/NOTCH4/WAS/LCK/S100A9/PIK3R5/GNB4/GATA3/S100A12/CSRP1/SPOCK2/GNAI2/PLEK/TNFAIP3/IRF7/CFH/KYNU/CCL5/C1QC/CTSL/LCP2/IL6/PLAUR/APOC1/TIMP1/GZMK/OLR1/C1S/FCN1/MMP14/COL4A2/FYN/ZFPM2/C1R/FCER1G/TIMP2/C1QA/ITGAM/CLU/SERPINE1/C3/FN1/SERPING1	0.29798
HALLMARK_TNFA_SIGNALING_VIA_NFKB	TNFA_SIGNALING_VIA_NFKB	HALLMARK_TNFA_SIGNALING_VIA_NFKB	196	0.469809	2.35588	0.0136986	0.0187688	0.00355619	2369	tags=36%, list=12%, signal=32%	PMEPA1/TNFRSF9/IL23A/LIF/GPR183/ZFP36/EHD1/PNRC1/EGR3/RHOB/LAMB3/TNFSF9/PHLDA1/TRAF1/CSF1/SERPINB2/IRF1/DUSP5/NFKB2/SLC2A6/TUBB2A/TRIP10/CEBPB/SPSB1/MSC/NR4A1/CLCF1/KLF9/RELB/PPP1R15A/IFIT2/PLPP3/DUSP1/KDM6B/FOSL1/PLEK/G0S2/TNFAIP3/DENND5A/TAP1/KYNU/NFKBIA/FOSB/EGR2/NR4A3/GEM/TLR2/SOCS3/CCL5/BCL6/KLF2/CXCL10/BCL2A1/IL6/PLAU/TNFAIP2/GADD45B/PLAUR/DUSP4/OLR1/SLC2A3/ICAM1/TNC/CCN1/INHBA/CCL4/CCL2/SP…	0.362245
HALLMARK_INFLAMMATORY_RESPONSE	INFLAMMATORY_RESPONSE	HALLMARK_INFLAMMATORY_RESPONSE	200	0.476717	2.41941	0.0136986	0.0187688	0.00355619	2424	tags=42%, list=12%, signal=37%	ICAM4/ADGRE1/NLRP3/TNFRSF9/CCL17/FFAR2/BEST1/SCARF1/LIF/GPR183/CYBB/CCR7/CD82/CD48/CCL22/SEMA4D/EBI3/CD70/CD40/PCDH7/TNFSF9/IL4R/CSF1/TAPBP/IRF1/SCN1B/OSM/PDPN/CSF3/RHOG/IL1R1/CX3CL1/CMKLR1/LCK/GNA15/PIK3R5/SELE/PTAFR/DCBLD2/CCL7/SLC7A2/IL2RB/TLR1/OSMR/MARCO/STAB1/IRF7/NFKBIA/LY6E/SELL/APLNR/TLR2/CSF3R/CCL5/AXL/IL10RA/CXCL10/MSR1/TPBG/LCP2/P2RX7/IL6/AQP9/PLAUR/RGS16/TIMP1/OLR1/MMP14/FPR1/ICAM1/CX…	0.42
HALLMARK_COAGULATION	COAGULATION	HALLMARK_COAGULATION	137	0.505398	2.44551	0.00961538	0.0184911	0.00350358	1484	tags=31%, list=7%, signal=29%	SERPINB2/CTSB/S100A13/RAPGEF3/LRP1/SH2B2/C2/PDGFB/THBS1/BMP1/GSN/CSRP1/CRIP2/USP11/PLEK/CTSK/ANXA1/A2M/MMP11/CFH/TIMP3/PLAU/VWF/APOC1/TIMP1/OLR1/C1S/SPARC/HTRA1/MMP14/PECAM1/FBN1/FYN/C1R/MMP2/MMP9/C1QA/CLU/SERPINE1/C3/FN1/SERPING1/COMP	0.313869
HALLMARK_ANGIOGENESIS	ANGIOGENESIS	HALLMARK_ANGIOGENESIS	35	0.649103	2.457	0.003861	0.0101605	0.00192515	3161	tags=54%, list=16%, signal=46%	PRG2/PGLYRP1/JAG2/THBD/SERPINA5/LUM/KCNJ8/NRP1/STC1/FSTL1/COL3A1/TIMP1/OLR1/FGFR1/COL5A2/VCAN/POSTN/S100A4/SPP1	0.542857
HALLMARK_INTERFERON_GAMMA_RESPONSE	INTERFERON_GAMMA_RESPONSE	HALLMARK_INTERFERON_GAMMA_RESPONSE	196	0.515591	2.58546	0.0136986	0.0187688	0.00355619	3032	tags=44%, list=15%, signal=38%	PIM1/HLA-A/STAT1/IFIT3/PML/RNF31/IFITM3/SLC25A28/HLA-B/ZNFX1/ITGB7/UPP1/PTPN6/TXNIP/HLA-G/SP110/SAMD9L/SELP/OAS3/CD40/ADAR/SSPN/MARCHF1/OGFR/NOD1/IFIT1/GZMA/IL4R/TAPBP/IRF1/RNF213/IRF5/CSF2RB/IRF9/PSMB9/IFI44/CMKLR1/IFIT2/CCL7/VCAM1/SAMHD1/IL2RB/MX2/XAF1/CD86/WARS1/LATS2/IFI44L/RSAD2/GBP4/UBE2L6/TNFAIP3/MX1/IDO1/IRF7/CFH/TAP1/NFKBIA/LY6E/HLA-DMA/NLRC5/CD274/SOCS3/CCL5/SECTM1/VAMP5/OAS2/MT2A/IL10R…	0.443878
HALLMARK_ALLOGRAFT_REJECTION	ALLOGRAFT_REJECTION	HALLMARK_ALLOGRAFT_REJECTION	198	0.518195	2.60927	0.0138889	0.0187688	0.00355619	3065	tags=51%, list=15%, signal=44%	DEGS1/HLA-DOA/CD8B/IL13/HLA-A/STAT1/GPR65/IL18RAP/TNF/RPL3L/PRKCG/CAPG/ACHE/IGSF6/CD247/CD2/NLRP3/NCR1/IL12RB1/DYRK3/IL11/LIF/SIT1/PTPN6/CD3E/CD79A/ZAP70/CD3D/HLA-G/ETS1/IFNG/CCL22/HLA-E/HDAC9/CD40/FASLG/GZMA/IL4R/CRTAM/SRGN/CSF1/ITGAL/TAPBP/LTB/IL2RA/CD7/C2/KLRD1/IL16/CCL13/MAP4K1/CCR5/APBB1/WAS/LCK/PRKCB/CCL7/HLA-DOB/GBP2/IL2RB/TLR1/HLA-DRA/CD86/FYB1/WARS1/LY86/STAB1/IRF7/TAP1/CDKN2A/HLA-DMA/CC…	0.510101
HALLMARK_MYOGENESIS	MYOGENESIS	HALLMARK_MYOGENESIS	198	0.525665	2.64689	0.0138889	0.0187688	0.00355619	4097	tags=51%, list=20%, signal=41%	HDAC5/CRAT/FGF2/CAMK2B/LDB3/MYOZ1/MYL2/CFD/CSRP3/MYH3/PGAM2/ACTA1/PVALB/MAPRE3/MYBPC3/DTNA/MYH9/MYH1/TNNT3/CD36/CACNG1/MYOG/ACTN2/ACHE/PLXNB2/ANKRD2/TCAP/CACNA1H/DENND2B/FLII/ITGB5/GAA/MYOM1/EFS/MYO1C/SGCD/ITGB4/IGFBP7/TNNI2/SSPN/PRNP/PYGM/GNAO1/SPTAN1/SOD3/FHL1/KCNH2/DMPK/MAPK12/MYLK/SORBS1/CTF1/FXYD1/AGRN/KIFC3/SGCA/LAMA2/GSN/HSPB2/SMTN/TNNT1/ACTC1/SORBS3/FST/PPP1R3C/WWTR1/PDE4DIP/SLN/GJA5/IGF1…	0.505051
HALLMARK_EPITHELIAL_MESENCHYMAL_TRANSITION	EPITHELIAL_MESENCHYMAL_TRANSITION	HALLMARK_EPITHELIAL_MESENCHYMAL_TRANSITION	199	0.761024	3.82914	0.0144928	0.0190694	0.00361315	1362	tags=57%, list=7%, signal=53%	LUM/MATN3/LRP1/ABI3BP/TGM2/FERMT2/MYLK/ELN/THBS1/BMP1/CALD1/LAMA2/VCAM1/CAP2/WIPF1/FBLN5/GPC1/SLIT3/RGS4/TNFAIP3/NID2/FOXC2/P3H1/CDH11/FSTL1/COL4A1/GEM/IGFBP3/COL12A1/CXCL12/FMOD/DCN/LGALS1/COL7A1/TIMP3/COL3A1/IL6/SERPINH1/COL1A1/GADD45B/PLAUR/ECM1/TIMP1/PMP22/ACTA2/ECM2/CCN2/COL5A2/SPARC/HTRA1/IGFBP4/MMP14/COL5A3/FSTL3/TNC/CCN1/FBN1/INHBA/COL4A2/COL6A3/VIM/VCAN/SCG2/SFRP1/LOXL2/POSTN/COL8A2/FBLN…	0.567839

## Sheet: Table S3
Table S3. Univariate and multivariate analyses of the relationship between subgroups stratified by FAAO/TIM3 and clinical characteristics.
	Univariate analysis			Multivariate analysis
	HR (95% CI)	p		HR (95% CI)	p
Gender
Female	1
Male	1.23 (0.98-1.50)	0.076
Stage
I	1			1
II	1.70 (0.94-3.10)	0.082		1.44 (0.79-2.63)	0.24
III	2.34 (1.28-4.25)	0.006**		1.68 (0.91-3.09)	0.096
IV	8.26 (4.50-15.18)	<0.001***		6.00 (3.21-11.22)	<0.001***
Location
Left colon, rectum	1
Right colon	1.13 (0.90-1.42)	0.304
Microsatellite
MSI	1
MSS	1.11 (0.78-1.58)	0.566
CMS
CMS1	1			1
CMS2	0.97 (0.67-1.38)	0.848		0.91 (0.62-1.34)	0.637
CMS3	0.70 (0.42-1.16)	0.171		0.68 (0.39-1.20)	0.183
CMS4	1.45 (1.00-2.11)	0.049*		1.03 (0.69-1.53)	0.886
Indeterminate	1.55 (0.98-2.46)	0.064		1.40 (0.86-2.26)	0.177
KRAS status
Wild-type	1			1
Mutated	1.27 (1.01-1.61)	0.043*		1.27 (0.99-1.64)	0.063
BRAF status
Wild-type	1
Mutated	1.23 (0.85-1.79)	0.28
TP53 status
Wild-type	1
Mutated	1.20 (0.92-1.57)
CIMP
Low	1
High	1.14 (0.83-1.57)
Group
FAAO-High	1			1
FAAOLowTIM3High	1.92 (1.47-2.50)	<0.001***		1.67 (1.22-2.27)	0.001**
FAAOLowTIM3Low	1.51 (1.14-1.99)	0.003**		1.27 (0.93-1.73)	0.128
GSE39582 and TCGA samples of CRC were pooled for this analysis.

## Sheet: Sheet2
Table S4. Univariate and multivariate analyses of the relationship between subgroups stratified by BOVLCFA/TIM3 and clinical characteristics.
	Univariate analysis			Multivariate analysis
	HR (95% CI)	p		HR (95% CI)	p
Gender
Female	1
Male	1.23 (0.98-1.50)	0.076
Stage
I	1			1
II	1.70 (0.94-3.10)	0.082		1.48 (0.81-2.70)	0.208
III	2.34 (1.28-4.25)	0.006**		1.78 (0.97-3.28)	0.063
IV	8.26 (4.50-15.18)	<0.001***		6.31 (3.37-11.81)	<0.001***
Location
Left colon, rectum	1
Right colon	1.13 (0.90-1.42)	0.304
Microsatellite
MSI	1
MSS	1.11 (0.78-1.58)	0.566
CMS
CMS1	1			1
CMS2	0.97 (0.67-1.38)	0.848		0.97 (0.64-1.46)	0.867
CMS3	0.70 (0.42-1.16)	0.171		0.68 (0.38-1.21)	0.193
CMS4	1.45 (1.00-2.11)	0.049*		1.14 (0.77-1.70)	0.51
Indeterminate	1.55 (0.98-2.46)	0.064		1.49 (0.91-2.45)	0.115
KRAS status
Wild-type	1			1
Mutated	1.27 (1.01-1.61)	0.043*		1.28 (1.00-1.65)	0.053
BRAF status
Wild-type	1
Mutated	1.23 (0.85-1.79)	0.28
TP53 status
Wild-type	1
Mutated	1.20 (0.92-1.57)
CIMP
Low	1
High	1.14 (0.83-1.57)
Group
BOVLCFA-High	1			1
BOVLCFALowTIM3High	1.50 (1.15-1.95)	0.003**		1.38 (1.00-1.91)	0.051
BOVLCFALowTIM3Low	1.10 (0.83-1.45)	0.516		1.22 (0.90-1.65)	0.207
GSE39582 and TCGA samples of CRC were pooled for this analysis.
